# Supplementary material for: In silico whole-genome screening for cancer-related single-nucleotide polymorphisms located in human mRNA untranslated regions
Source: BMC Genomics. 2007 Jan 3;8:2. doi: 10.1186/1471-2164-8-2 (PMC1774567; doi:10.1186/1471-2164-8-2)
Supplement: Additional File 1 — Complete list of cancer-associated UTR-SNPs. UTR-SNPs with significantly different allele frequency in normal versus tumoral tissues (exact Fisher's test; p < 0.01). Hits are ranked by decreasing p value (see Method section). Sequences for which no annotation is available are referred to as 'NULL'. Bias intensity is given for information. Candidate positive after the multiple testing corrections are underlined. Information concerning the SNPs present on SPARC appears in bold. References appear for validated SNPs from dbSNP (last column). Ambiguity code: R = G↔A; M = C↔A; K = G↔T; Y = C↔T; S = G↔C; W = A↔T. Nucleotide sequence of the reference RNA is shown within a 10-bp interval around each SNP site. Putative cis acting elements located in the regions containing cancer-associated SNPs were identified with UTRScan (see text for details). RNAMute was used to compute distances between variant and reference alleles. Gene symbols were from HGNC (HUGO Gene Nomenclature Committee). UTR-SNPs lying on transcripts for which non-synonymous SNPs were previously identified [7] are marked in light grey (first column). [file 1471-2164-8-2-S1.xls]

## Sheet: Usnp_differential_pas_par_tissu
Ensembl ID	Chromosome	Banding	Description	HGNC (Gene symbol)	refSNP ID	UTR Region	Reference Nucleotide	Position	Variant Nucleotide	Ambiguity	Normal Tissue Variant Allele Count	Normal Tissue Ref Allele Count	Tumor Tissue Variant Allele Count	Tumor Tissue Ref Allele Count	Bias Intensity	P value	Permutation test	Benjamini and Hochberg correction	Bonferroni correction	RNAMute Distance	Increased stability	UTRscan Ref	UTRscan Var	Sequence around SNP
ENST00000231061	5	q33.1	SPARC precursor (Secreted protein acidic and rich in cysteine) (Osteonectin) (ON) (Basement membrane protein BM-40). [Source:SWISSPROT;Acc:P09486]	SPARC	rs1059829	3'	c	2072	t	Y	175	326	409	280	0.238296	4.6658e-17	4.6658e-17	1.75127e-13	4.90562e-13	38	variant	no	no	TTCACAAATCCTTCAAAATAA
ENST00000304043	5	q23.3	Histidine triad nucleotide-binding protein 1 (Adenosine 5'- monophosphoramidase) (Protein kinase C inhibitor 1) (Protein kinase C- interacting protein 1) (PKCI-1). [Source:SWISSPROT;Acc:P49773]	HINT1		3'	t	483	g	K	0	216	40	119	0.644776	4.99696e-17	4.99696e-17	1.75127e-13	5.25381e-13	62	variant	IRES	IRES	TTAAGCACGTTTTGGGGATAA
ENST00000251006	14	q32.33	Ig alpha-1 chain C region. [Source:SWISSPROT;Acc:P01876]	IGHA1		3'	g	1643	a	R	72	122	354	140	0.296635	8.27368e-17	8.27368e-17	2.17474e-13	8.69894e-13	78	variant	IRES	IRES	TCGGGGTCGCGCGAGGATGCT
ENST00000231061	5	q33.1	SPARC precursor (Secreted protein acidic and rich in cysteine) (Osteonectin) (ON) (Basement membrane protein BM-40). [Source:SWISSPROT;Acc:P09486]	SPARC	rs1054204	3'	g	1551	c	S	16	200	106	194	0.376467	9.35869e-15	9.35869e-15	1.96794e-11	9.83973e-11	56	variant	no	no	CTGGGGCTGTGTTATGAAAAT
ENST00000257497	9	q21.13	Annexin A1 (Annexin I) (Lipocortin I) (Calpactin II) (Chromobindin 9) (P35) (Phospholipase A2 inhibitory protein). [Source:SWISSPROT;Acc:P04083]	ANXA1	rs3739956	5'	a	58	g	R	1	183	55	221	0.435113	1.46638e-12	1.46638e-12	2.20251e-09	1.54176e-08	8	variant	no	no	GGTAGAGATAAAGACACTTTT
ENST00000233735	2	p12	Lithostathine 1 alpha precursor (Pancreatic stone protein) (PSP) (Pancreatic thread protein) (PTP) (Islet of langerhans regenerating protein) (REG) (Regenerating protein I alpha) (Islet cells regeneration factor) (ICRF). [Source:SWISSPROT;Acc:P05451]	REG1A		3'	c	718	t	Y	289	255	56	3	0.150691	1.17318e-11	1.17318e-11	1.37054e-08	1.23348e-07	0	//	no	no	CTTTGGAACCCTAAATAATAA
ENST00000263639	2	q24.2	26S proteasome-associated pad1 homolog. [Source:RefSeq;Acc:NM_005805]	PSMD14	rs9713	5'	a	460	t	W	12	26	42	2	0.706349	3.87126e-10	3.87126e-10	3.02761e-07	4.07024e-06	12	reference	no	no	GTTTGCAGACAGAGCCGCGTC
ENST00000291295	19	q13.32	NULL	CALM1		3'	a	1341	g	R	37	37	136	17	0.471312	4.03144e-10	4.03144e-10	3.02761e-07	4.23865e-06	66	variant	IRES	IRES	CCACTCTGCAAATTGGACTTG
ENST00000231061	5	q33.1	SPARC precursor (Secreted protein acidic and rich in cysteine) (Osteonectin) (ON) (Basement membrane protein BM-40). [Source:SWISSPROT;Acc:P09486]	SPARC		3'	t	1922	g	K	8	619	51	613	0.366842	7.74091e-09	7.74091e-09	5.04953e-06	8.13879e-05	4	variant	no	no	CCTCCCCTTTTTTCTTCTATT
ENST00000233604	2	q24.2	Glucagon precursor [Contains: Glicentin-related polypeptide (GRPP); Glucagon; Glucagon-like peptide 1 (GLP1); Glucagon-like peptide 2 (GLP2)]. [Source:SWISSPROT;Acc:P01275]	GCG		3'	g	698	a	R	1	1902	7	101	0.824576	8.16454e-09	8.16454e-09	5.04953e-06	8.5842e-05	6	reference	IRES	LOST	AGCCACGTGGGATGTTTGAAA
ENST00000332183	9	q34.3	mitochondrial ribosomal protein L41. [Source:RefSeq;Acc:NM_032477]	MRPL41	rs698148	3'	g	526	c	S	4	122	65	206	0.31398	1.91656e-08	1.91656e-08	1.00754e-05	0.000201507	6	reference	IRES	IRES	CTAGCTGGGCGGGGGAGGGGC
ENST00000259332	9	q31.3	Thioredoxin (ATL-derived factor) (ADF) (Surface associated sulphydryl protein) (SASP). [Source:SWISSPROT;Acc:P10599]	TXN		3'	t	311	c	Y	58	177	68	57	0.296093	2.22386e-08	2.22386e-08	1.11341e-05	0.000233817	32	variant	no	no	TTTCTGAAAATATAACCAGCC
ENST00000331925	17	q25.3	Actin, cytoplasmic 2 (Gamma-actin). [Source:SWISSPROT;Acc:P02571]	ACTG1		3'	g	1572	a	R	5	899	72	1867	0.260083	5.91776e-08	5.91776e-08	2.70519e-05	0.000622194	0	variant	IRES	IRES	GGGTATTAACGTGTCAGGGCT
ENST00000331595	X	q28	Biglycan precursor (Bone/cartilage proteoglycan I) (PG-S1). [Source:SWISSPROT;Acc:P21810]	BGN		5'	g	94	t	K	9	35	29	7	0.596491	6.44604e-08	6.44604e-08	2.8239e-05	0.000677736	4	variant	15-LOX-DICE	15-LOX-DICE	ACCCCAGCCCGCCAACTAGTC
ENST00000298536	9	q34.3	Mitochondrial processing peptidase alpha subunit, mitochondrial precursor (EC 3.4.24.64) (Alpha-MPP) (P-55) (HA1523). [Source:SWISSPROT;Acc:Q10713]	PMPCA	rs7628	3'	a	1933	g	R	5	40	39	25	0.501748	8.03999e-08	8.03999e-08	3.3813e-05	0.000845324	68	variant	ADH_DRE	ADH_DRE	TGACCTATCAAAGCCTCCCGG
ENST00000253408	17	q21.31	Glial fibrillary acidic protein, astrocyte (GFAP). [Source:SWISSPROT;Acc:P14136]	GFAP		3'	t	2821	c	Y	8	48	93	83	0.287204	1.37625e-07	1.37625e-07	5.3592e-05	0.00144699	0	//	TOP	TOP	TGCCCAGAGATGGGACTGGGA
ENST00000331925	17	q25.3	Actin, cytoplasmic 2 (Gamma-actin). [Source:SWISSPROT;Acc:P02571]	ACTG1	rs7503278	5'	g	20	a	R	190	106	404	98	0.199743	3.55751e-07	3.55751e-07	0.000116886	0.00374037	56	reference	no	no	GCCGCTGCCAGCTCTCGCACT
ENST00000205948	17	q24.2	Beta-2-glycoprotein I precursor (Apolipoprotein H) (Apo-H) (B2GPI) (Beta(2)GPI) (Activated protein C-binding protein) (APC inhibitor). [Source:SWISSPROT;Acc:P02749]	APOH	rs6933	3'	c	1090	t	Y	26	43	18	0	0.409091	5.35139e-07	5.35139e-07	0.000160756	0.00562645	0	//	no	no	AGATTCCACACAAAATGTCAC
ENST00000269886	19	p13.3	SH3-containing GRB2-like protein 1 (SH3 domain protein 2B) (Extra eleven-nineteen leukemia fusion gene) (EEN) (EEN fusion partner of MLL). [Source:SWISSPROT;Acc:Q99961]	SH3GL1		3'	c	2116	t	Y	3	49	37	51	0.415	1.17801e-06	1.17801e-06	0.000344045	0.0123856	38	reference	no	no	TTCCCCTCCCCCTGTGGTCCA
ENST00000206380	17	q21.31	NULL	TMEM101		3'	c	1246	t	Y	13	10	50	0	0.793651	1.84133e-06	1.84133e-06	0.000496404	0.0193598	84	reference	no	no	AGAGGGAGTGCGTGTGTTGAC
ENST00000331925	17	q25.3	Actin, cytoplasmic 2 (Gamma-actin). [Source:SWISSPROT;Acc:P02571]	ACTG1		3'	c	1863	t	Y	0	893	29	1562	0.363747	2.23256e-06	2.23256e-06	0.000586828	0.0234731	0	reference	no	no	TATGTGAGAACATTAGGCCCC
ENST00000305610	6	p21.32	HLA class II histocompatibility antigen, DR alpha chain precursor (MHC class II antigen DRA). [Source:SWISSPROT;Acc:P01903]	UNKNOWN		3'	g	847	a	R	9	80	69	126	0.272965	2.98767e-06	2.98767e-06	0.000713917	0.0314124	0	//	no	no	GGAGGTGATGGTGTTTCTTAG
ENST00000009530	5	q33.1	HLA class II histocompatibility antigen, gamma chain (HLA-DR antigens associated invariant chain) (Ia antigen-associated invariant chain) (Ii) (p33) (CD74 antigen). [Source:SWISSPROT;Acc:P04233]	UNKNOWN		3'	a	1078	g	R	14	276	88	518	0.210352	4.87301e-06	4.87301e-06	0.0011138	0.0512348	36	variant	no	no	ACAGCAGATAACAATGCAGCA
ENST00000255263	5	q33.1	dynactin 4 (p62); dynactin p62 subunit. [Source:RefSeq;Acc:NM_016221]	DCTN4		3'	c	3575	t	Y	2	53	25	45	0.466742	5.57195e-06	5.57195e-06	0.00119558	0.0585835	26	variant	IRES	IRES	GAAACTACAGCTTTGGAAACT
ENST00000238369	9	q33.2	NADH-ubiquinone oxidoreductase 19 kDa subunit (EC 1.6.5.3) (EC 1.6.99.3) (Complex I-19KD) (CI-19KD) (Complex I-PGIV) (CI-PGIV). [Source:SWISSPROT;Acc:P51970]	NDUFA8	rs6822	3'	g	635	a	R	6	101	22	48	0.463567	5.83949e-06	5.83949e-06	0.00122793	0.0613964	74	variant	no	no	ACGCCCATGCGGTTTGCATCG
ENST00000170630	16	p12.1	Interleukin-4 receptor alpha chain precursor (IL-4R-alpha) (CD124 antigen). [Source:SWISSPROT;Acc:P24394]	IL4R	rs8832	3'	a	3135	g	R	4	17	36	11	0.507143	1.11762e-05	1.11762e-05	0.00217606	0.117507	52	variant	no	no	AAAAATTGCTATGACTAAAGC
ENST00000285718	2	q13	NULL	UNKNOWN	rs6749445	5'	c	1005	t	Y	2	60	26	60	0.428571	1.17128e-05	1.17128e-05	0.00223907	0.123149	0	reference	TOP	TOP	TTCCTGTGTGCGTGAGCACCA
ENST00000254675	12	q24.33	GTP-binding nuclear protein RAN (TC4) (Ran GTPase) (Androgen receptor- associated protein 24). [Source:SWISSPROT;Acc:P17080]	RAN		3'	g	900	a	R	0	201	29	410	0.328969	1.32223e-05	1.32223e-05	0.00243894	0.139019	0	//	IRES	LOST	GGATGCTGAAGGAGATGAGTG
ENST00000205636	3	p23	Chemokine-like factor super family member 6. [Source:SWISSPROT;Acc:Q9NX76]	CMTM6		3'	t	3549	a	W	0	74	18	77	0.490066	1.43787e-05	1.43787e-05	0.00260652	0.151178	14	reference	no	no	TAAACTCAAATTTAAAATAAT
ENST00000305784	2	q37.3	Thymidylate kinase (EC 2.7.4.9) (dTMP kinase). [Source:SWISSPROT;Acc:P23919]	DTYMK		3'	a	748	g	R	18	26	61	15	0.406298	1.55139e-05	1.55139e-05	0.00276463	0.163113	76	variant	no	no	CGTCCCCAGCAGAGTCCAGAC
ENST00000255533	X	q22.1	brain expressed, X-linked 1; uncharacterized hypothalamus protein HBEX2. [Source:RefSeq;Acc:NM_018476]	BEX1	rs16984227	5'	g	44	c	S	3	34	9	3	0.668919	1.90086e-05	1.90086e-05	0.00324992	0.199856	26	reference	IRES	IRES	GCGCTCGGCGGGCTGGCATCC
ENST00000294189	3	p21.2	60S ribosomal protein L29 (Cell surface heparin binding protein HIP). [Source:SWISSPROT;Acc:P47914]	RPL29		3'	c	613	a	M	24	305	102	506	0.185603	1.91645e-05	1.91645e-05	0.00324992	0.201495	4	variant	no	no	ACTGGTGCGACCCCCCACCCC
ENST00000297569	8	q22.3	14-3-3 protein zeta/delta (Protein kinase C inhibitor protein-1) (KCIP-1) (Factor activating exoenzyme S) (FAS). [Source:SWISSPROT;Acc:P29312]	YWHAZ	rs11551356	3'	t	2351	c	Y	0	86	21	117	0.423645	2.02371e-05	2.02371e-05	0.00337734	0.212773	0	//	no	no	CCTTCCTGTTTTAGCCTTCTG
ENST00000256585	1	p12	regenerating islet-derived family, member 4; regenerating gene type IV; gastrointestinal secretory protein. [Source:RefSeq;Acc:NM_032044]	REG4	rs1052972	3'	g	1114	a	R	0	7	43	8	0.466667	2.14019e-05	2.14019e-05	0.00351593	0.22502	0	//	no	no	CTTTGGCCATGGGAAGGTTTA
ENST00000300026	15	q22.31	Peptidyl-prolyl cis-trans isomerase B precursor (EC 5.2.1.8) (PPIase) (Rotamase) (Cyclophilin B) (S-cyclophilin) (SCYLP) (CYP-S1). [Source:SWISSPROT;Acc:P23284]	PPIB		3'	t	965	a	W	0	358	8	124	0.742739	2.36618e-05	2.36618e-05	0.00382739	0.24878	68	variant	no	no	CACTGACCAATAAAAAAAAAT
ENST00000293422	12	q13.2	Myosin light chain 1, slow-twitch muscle A isoform (MLC1sa) (Alkali). [Source:SWISSPROT;Acc:P14649]	MYL6		3'	t	599	c	Y	5	294	30	302	0.350431	2.5921e-05	2.5921e-05	0.00406766	0.272533	12	variant	no	no	TTTCCCATCTTGTCTCTCTTG
ENST00000311223	1	q25.3	Glutamine synthetase (EC 6.3.1.2) (Glutamate--ammonia ligase). [Source:SWISSPROT;Acc:P15104]	GLUL	rs912901	5'	g	85	c	S	47	30	84	11	0.372929	2.70789e-05	2.70789e-05	0.00418687	0.284707	16	reference	Brd-Box	LOST	TCGCGGCCTAGCTTTACCCGC
ENST00000294800	1	q23.3	Low affinity immunoglobulin gamma Fc region receptor III-A precursor (IgG FC receptor III-2) (Fc-gamma RIII-alpha) (Fc-gamma RIIIA) (FcRIIIA) (Fc-gamma RIII) (FcRIII) (CD16-A) (FcR-10). [Source:SWISSPROT;Acc:P08637]	FCGR3B	rs1042213	3'	g	1325	a	R	0	8	16	2	0.8	2.88042e-05	2.88042e-05	0.00438908	0.302847	0	variant	no	no	TGTCCCAACCGTTCCCTCACA
ENST00000263762	11	p11.2	cryptochrome 2 (photolyase-like). [Source:RefSeq;Acc:NM_021117]	CRY2	rs6798	3'	t	3810	c	Y	22	17	40	2	0.539898	3.07839e-05	3.07839e-05	0.00459575	0.323662	80	variant	15-LOX-DICE	15-LOX-DICE	CCCTAGCATGTCAGCCCGTTC
ENST00000313871	X	p22.33	Hydroxyindole O-methyltransferase (EC 2.1.1.4) (HIOMT) (Acetylserotonin O-methyltransferase) (ASMT). [Source:SWISSPROT;Acc:P46597]	UNKNOWN	rs1128551	3'	c	2588	t	Y	9	16	27	3	0.592105	3.12912e-05	3.12912e-05	0.00459575	0.328995	4	reference	IRES	IRES	TTCCCCCACACGGGGATTTCT
ENST00000297542	5	q23.2	Aldehyde dehydrogenase family 7 member A1 (EC 1.2.1.3) (Antiquitin 1). [Source:SWISSPROT;Acc:P49419]	ALDH7A1	rs2775	3'	a	1655	g	R	8	45	31	29	0.40298	3.61878e-05	3.61878e-05	0.0051416	0.380478	0	//	IRES	IRES	AGACAAAGAAAATTAAAGTTT
ENST00000328848	15	q14	nucleolar protein family A, member 3; homolog of yeast Nop10p. [Source:RefSeq;Acc:NM_018648]	NOLA3	rs12818	3'	t	418	c	Y	6	135	20	71	0.424571	4.0621e-05	4.0621e-05	0.00569452	0.427089	62	variant	TOP	TOP	GGCGATTGATTATGCTTGTGT
ENST00000158302	7	p22.1	Actin, cytoplasmic 1 (Beta-actin). [Source:SWISSPROT;Acc:P02570]	ACTB	rs11266786	3'	t	1631	a	W	16	1010	79	1814	0.189228	5.07737e-05	5.07737e-05	0.00693292	0.533835	24	variant	no	no	TTCGCCTTAATACTTTTTTAT
ENST00000316561	6	p21.33	TC4 protein (RAN). [Source:SPTREMBL;Acc:Q96QB7]	UNKNOWN		3'	g	841	a	R	0	184	25	367	0.333938	5.14688e-05	5.14688e-05	0.00693774	0.541143	48	reference	no	no	GGATGCTGAAGGAGATGAGTG
ENST00000306061	16	q12.2	Metallothionein-IE (MT-1E). [Source:SWISSPROT;Acc:P04732]	MT1E	rs708274	3'	g	209	t	K	5	97	19	52	0.442673	5.2977e-05	5.2977e-05	0.00705063	0.557	66	//	no	no	TCTTCTCCCAGATGTAAATAG
ENST00000291775	9	q34.3	NULL	GPSM1	rs1128905	3'	t	1752	c	Y	1	24	15	13	0.586149	6.51063e-05	6.51063e-05	0.00845096	0.684528	20	variant	15-LOX-DICE	15-LOX-DICE	CTGGGCCTGGTGAGGTGACCT
ENST00000294800	1	q23.3	Low affinity immunoglobulin gamma Fc region receptor III-A precursor (IgG FC receptor III-2) (Fc-gamma RIII-alpha) (Fc-gamma RIIIA) (FcRIIIA) (Fc-gamma RIII) (FcRIII) (CD16-A) (FcR-10). [Source:SWISSPROT;Acc:P08637]	FCGR3B		3'	g	1394	a	R	0	9	16	4	0.692308	7.13929e-05	7.13929e-05	0.00915396	0.750625	0	variant	no	no	AATTGCTCGTGTTATAAATTA
ENST00000294507	1	p35.2	Lysosomal-associated multitransmembrane protein (Retinoic acid- inducible E3 protein) (HA1520). [Source:SWISSPROT;Acc:Q13571]	LAPTM5	rs1050739	3'	g	2125	a	R	0	53	16	57	0.481818	7.38493e-05	7.38493e-05	0.00935484	0.776452	12	reference	IRES	LOST	GGGGGGTACAGAGGGAGAAGG
ENST00000285718	2	q13	NULL	UNKNOWN		5'	t	659	c	Y	30	10	56	0	0.651163	7.51477e-05	7.51477e-05	0.00940599	0.790103	24	reference	TOP	TOP	AGACCTGCGGTGAGAGGAGGC
ENST00000285718	2	q13	NULL	UNKNOWN		5'	g	991	t	K	9	38	35	28	0.371212	9.44594e-05	9.44594e-05	0.0115482	0.993146	2	reference	15-LOX-DICE	15-LOX-DICE	GAAGCTGAAGGACTTTCCTGT
ENST00000298468	10	q22.2	Voltage-dependent anion-selective channel protein 2 (VDAC-2) (hVDAC2) (Outer mitochondrial membrane protein porin 2). [Source:SWISSPROT;Acc:P45880]	VDAC2	rs11543	5'	g	51	c	S	21	37	76	37	0.283505	9.90751e-05	9.90751e-05	0.0119733	1	64	reference	no	no	CCAGCTGCTGGAGCTGCAGCC
ENST00000251595	16	p13.3	Hemoglobin alpha chain. [Source:SWISSPROT;Acc:P01922]	HBA1		3'	c	564	t	Y	10	431	9	51	0.367875	0.000100263	0.000100263	0.0119791	1	0	//	no	no	TGAATAAAGTCTGAGTGGGCG
ENST00000294800	1	q23.3	Low affinity immunoglobulin gamma Fc region receptor III-A precursor (IgG FC receptor III-2) (Fc-gamma RIII-alpha) (Fc-gamma RIIIA) (FcRIIIA) (Fc-gamma RIII) (FcRIII) (CD16-A) (FcR-10). [Source:SWISSPROT;Acc:P08637]	FCGR3B		3'	c	1185	t	Y	0	10	10	2	0.833333	0.000102065	0.000102065	0.0120575	1	82	reference	no	no	AGCCAGATCCCTTATCCAACT
ENST00000265995	10	q23.33	PDZ and LIM domain protein 1 (LIM domain protein CLP-36) (C-terminal LIM domain protein 1) (Elfin). [Source:SWISSPROT;Acc:O00151]	PDLIM1	rs1049989	3'	t	1193	g	K	53	53	77	25	0.271795	0.00011678	0.00011678	0.0133459	1	0	//	no	no	GAAAACTGTTTTGTTCAGTGT
ENST00000305188	8	p21.1	NULL	ESCO2		3'	g	3449	a	R	16	94	49	89	0.267507	0.000129991	0.000129991	0.014696	1	14	reference	no	no	GGCCGGGCGCGGTGGCTCACG
ENST00000330938	21	q22.3	Pituitary tumor-transforming gene 1 protein-interacting protein (Pituitary tumor-transforming gene protein binding factor) (PTTG- binding factor) (PBF). [Source:SWISSPROT;Acc:P53801]	PTTG1IP		3'	c	2723	t	Y	12	149	51	193	0.245196	0.000133398	0.000133398	0.0147645	1	8	variant	no	no	TCCAATAAAACGGTTTACTAC
ENST00000305188	8	p21.1	NULL	ESCO2		3'	c	3636	t	Y	18	138	50	129	0.252148	0.000133406	0.000133406	0.0147645	1	6	variant	no	no	AGGAGAATGGCGTGAACCCGG
ENST00000234617	1	p13.3	Chitinase 3-like protein 2 precursor (YKL-39) (Chondrocyte protein 39). [Source:SWISSPROT;Acc:Q15782]	CHI3L2	rs1056831	3'	t	1369	a	W	9	33	37	26	0.36367	0.000136107	0.000136107	0.0149066	1	0	//	IRES	IRES	CCTGCAGCTGTTGACTTGTTG
ENST00000216034	22	q13.1	Mitochondrial import receptor subunit TOM22 homolog (Translocase of outer membrane 22 kDa subunit homolog) (hTom22) (1C9-2). [Source:SWISSPROT;Acc:Q9NS69]	TOMM22	rs1056691	3'	t	966	g	K	1	48	15	37	0.502206	0.000143791	0.000143791	0.0155858	1	48	variant	no	no	AGCCACAGAATGGGGACTATG
ENST00000219558	16	p13.3	Ubiquitin-like protein SUMO-1 conjugating enzyme (EC 6.3.2.19) (SUMO- 1-protein ligase) (Ubiquitin carrier protein) (Ubiquitin-conjugating enzyme UbcE2A) (P18). [Source:SWISSPROT;Acc:P50550]	UBE2I	rs7302	3'	t	1024	g	K	29	18	102	13	0.359271	0.000155337	0.000155337	0.0164971	1	16	reference	IRES	IRES	AGACCCCAGGTCAGCATCTCG
ENST00000329762	9	p13.3	NULL	UNKNOWN		3'	g	1300	a	R	4	475	40	920	0.249593	0.000158742	0.000158742	0.0166902	1	60	reference	no	no	AGTTGGAAGTGAAGTCTATGA
ENST00000288332	5	q33.1	NULL	UNKNOWN		3'	g	1638	a	R	0	323	8	159	0.670124	0.000162621	0.000162621	0.0169287	1	0	//	SECIS-2 + IRES	LOST + IRES	GCGTCTTCATGAGGGAGGGGC
ENST00000281924	2	q21.3	NULL	UNKNOWN		3'	c	1692	t	Y	0	12	9	3	0.8	0.00016826	0.00016826	0.0173439	1	8	variant	no	no	TTCCCCAACCCGCACCGTTCT
ENST00000242577	12	q24.31	Dynein light chain 1, cytoplasmic (8 kDa dynein light chain) (DLC8) (Protein inhibitor of neuronal nitric oxide synthase) (PIN). [Source:SWISSPROT;Acc:Q15701]	DYNLL1		5'	t	45	c	Y	12	147	25	78	0.329009	0.000173462	0.000173462	0.0174054	1	22	reference	no	no	TGCTAGCACCTCCCCCAGGAG
ENST00000234617	1	p13.3	Chitinase 3-like protein 2 precursor (YKL-39) (Chondrocyte protein 39). [Source:SWISSPROT;Acc:Q15782]	CHI3L2		3'	t	1287	c	Y	23	9	45	0	0.661765	0.000173868	0.000173868	0.0174054	1	0	reference	15-LOX-DICE	15-LOX-DICE	CTTGCCAGGCTGGCCTTTGGA
ENST00000303177	5	q35.2	Neuron specific protein family member 2 (Protein p19) (HMP19). [Source:SWISSPROT;Acc:Q9Y328]	UNKNOWN	rs7341139	5'	g	97	t	K	1	30	12	15	0.589744	0.000177133	0.000177133	0.0174054	1	32	variant	no	no	GCTTGAATCTGCTCTGACCCC
ENST00000321256	3	q29	20 kDa nuclear cap binding protein (NCBP 20 kDa subunit) (CBP20) (NCBP interacting protein 1) (NIP1). [Source:SWISSPROT;Acc:P52298]	NCBP2		3'	a	1683	c	M	4	33	26	29	0.398925	0.000179559	0.000179559	0.0174203	1	0	//	IRES	IRES	GTAAGGCAAGAGGTGATTTCT
ENST00000260630	2	p22.2	Cytochrome P450 1B1 (EC 1.14.14.1) (CYPIB1). [Source:SWISSPROT;Acc:Q16678]	CYP1B1	rs162549	3'	a	4412	t	W	0	36	5	5	0.878049	0.00018384	0.00018384	0.0175718	1	6	variant	no	no	TACCTGGCTTATTTAATATGC
ENST00000332038	11	q21	PTD012 protein. [Source:RefSeq;Acc:NM_014039]	UNKNOWN		3'	a	2118	g	R	0	31	8	12	0.72093	0.000197829	0.000197829	0.0185712	1	74	variant	no	no	GTTGCTGAACATGACCACTAT
ENST00000285718	2	q13	NULL	UNKNOWN		5'	a	1311	g	R	1	42	17	40	0.45664	0.000205942	0.000205942	0.0191618	1	20	reference	no	no	TTGATGTTCCATCCTACCTGC
ENST00000295367	1	q21.3	Small proline-rich protein 3. [Source:SWISSPROT;Acc:Q9UBC9]	SPRR3	rs1134220	3'	t	958	g	K	2	5	21	0	0.913043	0.000213675	0.000213675	0.0197069	1	68	//	no	no	TTCCTGCTCTTCCCTCATTAA
ENST00000285718	2	q13	NULL	UNKNOWN		5'	t	1358	g	K	3	36	23	33	0.406355	0.000216437	0.000216437	0.019788	1	4	variant	no	no	CTCATGTACATTGCCGACCTG
ENST00000316902	14	q11.2	Large neutral amino acids transporter small subunit 2 (L-type amino acid transporter 2) (hLAT2). [Source:SWISSPROT;Acc:Q9UHI5]	SLC7A8		3'	c	2689	t	Y	2	38	11	14	0.576923	0.00022471	0.00022471	0.0203673	1	0	//	no	no	CCAGCTTCCCCGCCCAGCTTG
ENST00000243997	20	q13.32	ATP synthase epsilon chain, mitochondrial (EC 3.6.3.14). [Source:SWISSPROT;Acc:P56381]	ATP5E		3'	t	363	g	K	1	203	10	106	0.566049	0.00022972	0.00022972	0.0206434	1	0	//	NO	IRES	AATCCTGTCTTGTTCATAAAT
ENST00000217161	20	q13.33	NULL	C20orf20	rs7396	3'	t	1123	c	Y	6	20	26	11	0.457661	0.000241972	0.000241972	0.0215601	1	4	reference	15-LOX-DICE	15-LOX-DICE	ACTGTGACATTGGAACGTGGC
ENST00000331925	17	q25.3	Actin, cytoplasmic 2 (Gamma-actin). [Source:SWISSPROT;Acc:P02571]	ACTG1	rs1139409	3'	c	1727	t	Y	10	1058	53	1808	0.210425	0.000245391	0.000245391	0.021681	1	44	reference	IRES	IRES	CTGTTACTTGCTTTGAGTTGG
ENST00000216962	20	p11.21	Glycogen phosphorylase, brain form (EC 2.4.1.1). [Source:SWISSPROT;Acc:P11216]	PYGB	rs7018	3'	a	3726	g	R	5	33	32	35	0.350159	0.000249772	0.000249772	0.0218433	1	22	variant	15-LOX-DICE	15-LOX-DICE + IRES	CCCCTCCCCAAGGCTGGCAAC
ENST00000311936	12	p12.1	Transforming protein p21A (K-Ras 2A) (Ki-Ras) (c-K-ras). [Source:SWISSPROT;Acc:P01116]	KRAS		3'	t	1260	c	Y	1	10	7	0	0.875	0.000251383	0.000251383	0.0218433	1	10	reference	IRES	IRES	TCATCCCTGATGAATGTAAAG
ENST00000300035	15	q22.31	NULL	KIAA0101		3'	c	1326	t	Y	7	108	26	89	0.336102	0.000270258	0.000270258	0.0231016	1	44	reference	no	no	AGGAGAATGGCGTGAACCCGG
ENST00000234617	1	p13.3	Chitinase 3-like protein 2 precursor (YKL-39) (Chondrocyte protein 39). [Source:SWISSPROT;Acc:Q15782]	CHI3L2	rs8535	3'	c	1286	a	M	9	9	20	0	0.689655	0.000298261	0.000298261	0.0252896	1	4	variant	15-LOX-DICE	15-LOX-DICE	CCTTGCCAGGCTGGCCTTTGG
ENST00000328848	15	q14	nucleolar protein family A, member 3; homolog of yeast Nop10p. [Source:RefSeq;Acc:NM_018648]	NOLA3	rs1045238	3'	g	327	c	S	8	150	20	83	0.358063	0.000306757	0.000306757	0.025802	1	58	reference	TOP	TOP	TTACCCCTCGGAGACTCCGTA
ENST00000297818	9	q21.32	Heterogeneous nuclear ribonucleoprotein K (hnRNP K) (DC-stretch binding protein) (CSBP) (Transformation upregulated nuclear protein) (TUNP). [Source:SWISSPROT;Acc:Q07244]	HNRPK	rs167203	5'	c	156	g	S	4	53	33	77	0.299584	0.000350312	0.000350312	0.0287749	1	10	variant	no	no	CGCTTCAGTTCTGCTCTGCAA
ENST00000258412	2	q35	RECS1 protein homolog (PP1201). [Source:SWISSPROT;Acc:Q969X1]	TMBIM1		3'	g	2920	a	R	49	52	64	23	0.259705	0.000369581	0.000369581	0.0301223	1	0	//	no	no	ATGTAATAAAGTTTATGTCTA
ENST00000261254	12	p13.32	G1/S-specific cyclin D2. [Source:SWISSPROT;Acc:P30279]	CCND2		3'	a	6471	c	M	1	42	10	20	0.58651	0.000378408	0.000378408	0.0306044	1	20	variant	no	no	CAATAAACTCACCTTGACCT
ENST00000319770	12	p13.31	Zinc finger protein 384 (Nuclear matrix transcription factor 4) (CAG repeat protein 1). [Source:SWISSPROT;Acc:Q8TF68]	ZNF384	rs6786	3'	t	3145	c	Y	10	30	31	19	0.368342	0.000432371	0.000432371	0.0341801	1	0	//	no	no	TATATTATACTCACTCATCAC
ENST00000217652	18	p11.31	Myosin regulatory light chain 2, nonsarcomeric (Myosin RLC). [Source:SWISSPROT;Acc:P19105]	UNKNOWN	rs7811	3'	a	1107	g	R	7	107	35	136	0.273663	0.000468209	0.000468209	0.0367369	1	22	variant	no	no	AAAAAATAGGATAATTTAACC
ENST00000321602	3	q22.1	NULL	UNKNOWN		3'	t	1150	c	Y	6	22	23	12	0.440162	0.000473168	0.000473168	0.036851	1	46	variant	no	no	GCTCCAAAAATAGCATTTTCT
ENST00000265149	4	q24	NULL	UNKNOWN		3'	a	4351	c	M	0	2	62	0	1	0.000496032	0.000496032	0.0383476	1	64	variant	NO	IRES	TGTTGGCCAGAGACTTACTTG
ENST00000319466	2	p21	multiple coagulation factor deficiency 2; neural stem cell derived neuronal survival protein; multiple coagulation factor deficiency protein 2. [Source:RefSeq;Acc:NM_139279]	MCFD2		3'	a	601	g	R	0	41	6	13	0.759259	0.000541948	0.000541948	0.0413335	1	70	variant	IRES	IRES	TTAGTAATGCAAAATAACTCA
ENST00000303177	5	q35.2	Neuron specific protein family member 2 (Protein p19) (HMP19). [Source:SWISSPROT;Acc:Q9Y328]	UNKNOWN	rs4457100	3'	a	1030	g	R	2	10	10	1	0.742424	0.000545826	0.000545826	0.0413335	1	8	variant	no	no	TGGCTCCATCAGAAGACGTTG
ENST00000265149	4	q24	NULL	UNKNOWN		3'	t	4344	a	W	0	2	59	0	1	0.000546448	0.000546448	0.0413335	1	0	//	IRES	IRES	AAGTGGCTGTTGGCCAGAGAC
ENST00000225428	17	q12	NULL	CCDC49	rs8592	3'	t	1711	c	Y	3	12	12	2	0.657143	0.000553	0.000553	0.0415303	1	0	variant	no	no	GGCTGTTCCCTGGGGTTGTGA
ENST00000251775	3	q21.2	Sorting nexin 4. [Source:SWISSPROT;Acc:O95219]	SNX4		3'	t	2178	a	W	0	27	10	19	0.586957	0.000562529	0.000562529	0.0419463	1			IRES	LOST	CACATGGCATTTCAGGGTATA
ENST00000294610	1	p32.1	NULL	MYSM1		3'	t	6726	c	Y	0	8	9	2	0.8	0.00059538	0.00059538	0.0436894	1			no	no	AATCATCTGCTTCATCAGGGT
ENST00000325111	16	p13.3	NULL	UNKNOWN		3'	t	1584	c	Y	0	225	10	199	0.53066	0.00059837	0.00059837	0.0436894	1			no	no	GCCCGGCTAATTTTTTGTATT
ENST00000248054	19	p13.11	Paired amphipathic helix protein Sin3b. [Source:SWISSPROT;Acc:O75182]	SIN3B	rs1044880	3'	c	4888	t	Y	1	48	9	22	0.585714	0.000626906	0.000626906	0.0443483	1			15-LOX-DICE	15-LOX-DICE	CCGCATGCTTCTAGGGAGCGC
ENST00000262925	20	p13	FK506-binding protein 1A (EC 5.2.1.8) (Peptidyl-prolyl cis-trans isomerase) (PPIase) (Rotamase) (12 kDa FKBP) (FKBP-12) (Immunophilin FKBP12). [Source:SWISSPROT;Acc:P20071]	FKBP1A		3'	a	518	g	R	25	71	117	141	0.158849	0.000630131	0.000630131	0.0443483	1			no	no	GTGCACATGAATCCATATGGA
ENST00000285718	2	q13	NULL	UNKNOWN		5'	t	999	c	Y	0	54	13	64	0.457627	0.000632704	0.000632704	0.0443483	1			15-LOX-DICE	15-LOX-DICE	AGGACTTTCCTGTGTGCGTGA
ENST00000296951	5	q33.3	Epsin 4 (Epsin-related protein) (EpsinR) (Enthoprotin) (Clathrin interacting protein localized in the trans-Golgi region) (Clint). [Source:SWISSPROT;Acc:Q14677]	UNKNOWN	rs254682	3'	t	3136	c	Y	7	42	14	13	0.430303	0.000685605	0.000685605	0.047424	1			no	no	ATGAAAATCATGATTCTAGAG
ENST00000196551	19	q13.43	40S ribosomal protein S5. [Source:SWISSPROT;Acc:P46782]	RPS5		5'	c	27	t	Y	1	283	27	661	0.264074	0.00069411	0.00069411	0.0474352	1			no	no	TGGTCTACGCCGAGTGACAGA
ENST00000319136	22	q12.3	Apolipoprotein L1 precursor (Apolipoprotein L-I) (Apolipoprotein L) (ApoL-I) (Apo-L) (ApoL). [Source:SWISSPROT;Acc:O14791]	APOL1		3'	a	2151	g	R	0	8	7	1	0.888889	0.000699301	0.000699301	0.0474352	1			IRES	IRES	TTGGGAGGCCAAGGCGGGCGG
ENST00000303700	4	p14	Rho-related GTP-binding protein RhoH (GTP-binding protein TTF). [Source:SWISSPROT;Acc:Q15669]	RHOH	rs2245466	5'	g	175	c	S	1	8	7	0	0.875	0.000699301	0.000699301	0.0474352	1			no	no	GTTTTCACCTGCTTTTGTTGA
ENST00000235894	1	p36.12	Dolichyl-diphosphooligosaccharide--protein glycosyltransferase 48 kDa subunit precursor (EC 2.4.1.119) (Oligosaccharyl transferase 48 kDa subunit) (DDOST 48 kDa subunit). [Source:SWISSPROT;Acc:P39656]	DDOST		3'	a	1461	g	R	58	23	109	12	0.309837	0.000724209	0.000724209	0.0485114	1			no	no	AGACGGGGCAAGGAGGGGGGT
ENST00000233604	2	q24.2	Glucagon precursor [Contains: Glicentin-related polypeptide (GRPP); Glucagon; Glucagon-like peptide 1 (GLP1); Glucagon-like peptide 2 (GLP2)]. [Source:SWISSPROT;Acc:P01275]	GCG		3'	g	1043	a	R	2	1752	3	76	0.558425	0.000724395	0.000724395	0.0485114	1			no	no	AAATTGGAAAGAGAACTTTCT
ENST00000234115	2	q21.1	pleckstrin homology domain containing, family B (evectins) member 2. [Source:RefSeq;Acc:NM_017958]	PLEKHB2		3'	c	1544	t	Y	1	40	12	29	0.502787	0.000765432	0.000765432	0.0502454	1			no	no	GGGCGGATCACGAGGTCAGGA
ENST00000331483	17	q25.3	Protein disulfide isomerase precursor (PDI) (EC 5.3.4.1) (Prolyl 4- hydroxylase beta subunit) (Cellular thyroid hormone binding protein) (p55). [Source:SWISSPROT;Acc:P07237]	P4HB	rs1130664	5'	a	33	c	M	2	71	36	180	0.230237	0.000822473	0.000822473	0.053052	1			no	no	GCCCCGCCTGATCCGTGTCCG
ENST00000316403	8	p21.1	Clusterin precursor (Complement-associated protein SP-40,40) (Complement cytolysis inhibitor) (CLI) (NA1/NA2) (Apolipoprotein J) (Apo-J) (TRPM-2). [Source:SWISSPROT;Acc:P10909]	CLU	rs1050858	3'	c	1595	t	Y	7	362	31	450	0.261602	0.00086728	0.00086728	0.0552641	1			no	no	ACACTCGACTCTGCTGCTCAT
ENST00000011898	12	p13.33	Tetraspan NET-5. [Source:SWISSPROT;Acc:O75954]	UNKNOWN	rs634076	3'	c	1155	t	Y	0	12	11	8	0.6	0.000892641	0.000892641	0.056199	1			no	no	GGGTGCGCTCCGGAGGAACCC
ENST00000327141	19	p13.3	GRG protein (ESP1 protein) (Amino enhancer of split) (AES-1/AES-2). [Source:SWISSPROT;Acc:Q08117]	AES		3'	a	685	g	R	9	23	65	41	0.237753	0.000908733	0.000908733	0.0566531	1			no	no	GGGCCGGGACAGGGAGGTTGG
ENST00000294800	1	q23.3	Low affinity immunoglobulin gamma Fc region receptor III-A precursor (IgG FC receptor III-2) (Fc-gamma RIII-alpha) (Fc-gamma RIIIA) (FcRIIIA) (Fc-gamma RIII) (FcRIII) (CD16-A) (FcR-10). [Source:SWISSPROT;Acc:P08637]	FCGR3B		3'	a	1480	c	M	0	6	16	4	0.6	0.000912131	0.000912131	0.0566531	1			no	no	AGGCAGGACCATACAGAGTGT
ENST00000329778	4	q13.2	MTE. [Source:SPTREMBL;Acc:Q86YX3]	UNKNOWN		3'	c	336	g	S	19	24	36	10	0.360428	0.000921631	0.000921631	0.0566668	1			15-LOX-DICE	LOST	AACCCTGACCCTGACGTTTGC
ENST00000261254	12	p13.32	G1/S-specific cyclin D2. [Source:SWISSPROT;Acc:P30279]	CCND2	rs1049612	3'	a	4726	g	R	0	11	10	6	0.647059	0.000949233	0.000949233	0.0572845	1			no	no	CTTTTGGCCAAATCCTAGGGG
ENST00000294784	1	q23.2	Peroxisomal farnesylated protein (33 kDa housekeeping protein) (Peroxin 19). [Source:SWISSPROT;Acc:P40855]	PEX19	rs10594	3'	c	3066	g	S	1	10	9	2	0.733333	0.000952608	0.000952608	0.0572845	1			IRES	IRES	TCCTATTGCCCATGACAGGTA
ENST00000294800	1	q23.3	Low affinity immunoglobulin gamma Fc region receptor III-A precursor (IgG FC receptor III-2) (Fc-gamma RIII-alpha) (Fc-gamma RIIIA) (FcRIIIA) (Fc-gamma RIII) (FcRIII) (CD16-A) (FcR-10). [Source:SWISSPROT;Acc:P08637]	FCGR3B		3'	g	1511	a	R	0	7	13	4	0.636364	0.000953471	0.000953471	0.0572845	1			no	no	GGGGATCTAGGGAATTCAGTG
ENST00000301683	17	q21.31	NULL	UNKNOWN		3'	t	1620	c	Y	1	12	17	10	0.489899	0.00100863	0.00100863	0.0595771	1			no	no	CCACCCGCCTTGGCCTCCCAA
ENST00000324607	6	p22.3	Similar to cDNA sequence BC023845. [Source:SPTREMBL;Acc:Q86XC2]	OACT1		3'	c	1289	t	Y	0	162	9	136	0.543624	0.00102206	0.00102206	0.0596652	1			no	no	CCGGGATGGTCTCGATCTCCT
ENST00000227638	11	q21	Pannexin 1. [Source:SWISSPROT;Acc:Q96RD7]	PANX1		3'	a	2537	g	R	6	11	23	4	0.526437	0.00102714	0.00102714	0.0596652	1			IRES	IRES	TGACATTGGCATGCTTCATAT
ENST00000291295	19	q13.32	NULL	CALM1		3'	c	2048	t	Y	9	86	29	78	0.287548	0.00103788	0.00103788	0.0599143	1			15-LOX-DICE	LOST	CACCCAGCCTCTGAGGGAAGG
ENST00000314167	4	p16.3	Cyclin G-associated kinase (EC 2.7.1.-). [Source:SWISSPROT;Acc:O14976]	GAK	rs6964	3'	c	4213	t	Y	4	30	24	30	0.357143	0.00104283	0.00104283	0.0599143	1			TOP + IRES + K-Box	TOP + IRES + K-Box	TCGGGCGTGGCCTCTGGAGCC
ENST00000294782	1	q23.2	Astrocytic phosphoprotein PEA-15 (Phosphoprotein enriched in diabetes) (PED). [Source:SWISSPROT;Acc:Q15121]	PEA15	rs11552718	3'	g	715	a	R	0	84	6	36	0.7	0.0010651	0.0010651	0.0606285	1			no	no	CTTACTGTGCGCGTGTGTGTG
ENST00000299427	11	p15.4	Tripeptidyl-peptidase I precursor (EC 3.4.14.9) (TPP-I) (Tripeptidyl aminopeptidase) (Lysosomal pepstatin insensitive protease) (LPIC). [Source:SWISSPROT;Acc:O14773]	TPP1	rs7487	3'	c	3262	t	Y	22	34	44	20	0.296296	0.00107668	0.00107668	0.0608611	1			no	no	CTCCCTTGCACTGCGCCCCCT
ENST00000307218	1	p36.11	Chloride intracellular channel protein 4 (Intracellular chloride ion channel protein p64H1). [Source:SWISSPROT;Acc:Q9Y696]	CLIC4	rs12439	3'	a	2908	g	R	3	23	18	17	0.432143	0.00108439	0.00108439	0.0609696	1			15-LOX-DICE + IRES	15-LOX-DICE + IRES	AGGCATGTCTATTGTGATTTT
ENST00000023939	20	q13.31	Protein C20orf43 (HSPC164/HSPC169) (AD-007) (CDA05). [Source:SWISSPROT;Acc:Q9BY42]	UNKNOWN	rs6999	3'	a	1570	g	R	16	57	36	41	0.27394	0.00115513	0.00115513	0.0635865	1			no	no	TTGGGCACCCAGTGATTGGGT
ENST00000242209	7	p14.3	FK506 binding protein 9 (EC 5.2.1.8) (Peptidyl-prolyl cis-trans isomerase) (PPIase) (Rotamase) (Fragment). [Source:SWISSPROT;Acc:O95302]	FKBP9		3'	c	3402	t	Y	0	56	8	38	0.595745	0.00118987	0.00118987	0.0651578	1			NO	no	CTGATCTTTTCTGATATAAAA
ENST00000243776	2	q35	chondroitin polymerizing factor; chondroitin sulfate synthase 2. [Source:RefSeq;Acc:NM_024536]	UNKNOWN	rs1043901	3'	c	2864	t	Y	1	30	20	45	0.352381	0.00120052	0.00120052	0.0653613	1			no	no	AGCCCTGCCTCTGGGCCCTGG
ENST00000302754	19	p13.2	Transcription factor jun-B. [Source:SWISSPROT;Acc:P17275]	JUNB	rs1061595	3'	c	1689	t	Y	7	74	36	104	0.25294	0.00121224	0.00121224	0.0653613	1			no	no	CCTCCCCTCTCTGCACCGTAC
ENST00000177432	14	q24.1	Retinol dehydrogenase 11 (EC 1.1.1.-) (Retinal reductase 1) (RalR1) (Prostate short-chain dehydrogenase/reductase 1) (Androgen-regulated short-chain dehydrogenase/reductase 1) (HCV core-binding protein HCBP12) (CGI-82). [Source:SWISSPROT;Acc:Q8TC12]	RDH11		3'	t	1883	c	Y	6	93	19	66	0.344906	0.00122174	0.00122174	0.0654051	1			no	no	TAGCAAAAGATATTAAATATG
ENST00000274631	5	q35.1	NULL	CCDC99	rs2042248	3'	g	1554	t	K	0	3	15	0	1	0.00122549	0.00122549	0.0654051	1			NO	IRES	GTAAAGACTTGTCTTTAATAA
ENST00000251849	3	p25.2	RAF proto-oncogene serine/threonine-protein kinase (EC 2.7.1.37) (Raf-1) (C-RAF) (cRaf). [Source:SWISSPROT;Acc:P04049]	RAF1		3'	c	3136	t	Y	2	103	13	80	0.429508	0.00126337	0.00126337	0.0667491	1			IRES	IRES	ATACAGTTATCTGATGGTCCC
ENST00000285718	2	q13	NULL	UNKNOWN		5'	a	1407	g	R	2	31	18	32	0.392063	0.00129377	0.00129377	0.0676751	1			15-LOX-DICE	15-LOX-DICE	GCACCATTCCAGAACTGCCCA
ENST00000257497	9	q21.13	Annexin A1 (Annexin I) (Lipocortin I) (Calpactin II) (Chromobindin 9) (P35) (Phospholipase A2 inhibitory protein). [Source:SWISSPROT;Acc:P04083]	ANXA1		5'	g	34	a	R	0	182	10	188	0.491892	0.00131935	0.00131935	0.0681298	1			IRES	IRES	TTTCTCTTTAGTTCTTTGCAA
ENST00000300026	15	q22.31	Peptidyl-prolyl cis-trans isomerase B precursor (EC 5.2.1.8) (PPIase) (Rotamase) (Cyclophilin B) (S-cyclophilin) (SCYLP) (CYP-S1). [Source:SWISSPROT;Acc:P23284]	PPIB		3'	c	883	t	Y	5	333	16	229	0.354431	0.00132032	0.00132032	0.0681298	1			IRES	IRES	GTGCTGGCATCTGGTGGAGCG
ENST00000251006	14	q32.33	Ig alpha-1 chain C region. [Source:SWISSPROT;Acc:P01876]	IGHA1		3'	g	1636	c	S	45	130	97	144	0.157551	0.0013338	0.0013338	0.0681298	1			no	no	CGGGCTCTCGGGGTCGCGCGA
ENST00000227378	11	q24.1	Heat shock cognate 71 kDa protein. [Source:SWISSPROT;Acc:P11142]	HSPA8		3'	c	2230	t	Y	1	331	19	564	0.319832	0.00137699	0.00137699	0.0693627	1			no	no	AATGCAATGTCTTAAATAAAA
ENST00000001178	1	p36.12	amine oxidase (flavin containing) domain 2; FAD-binding protein BRAF35-HDAC complex 110 kDa (BHC110). [Source:RefSeq;Acc:NM_015013]	AOF2		3'	c	2957	t	Y	0	46	10	44	0.511111	0.00138245	0.00138245	0.0693627	1			no	no	ACCCTGGCATCTGGGCTCCTG
ENST00000270929	1	p34.2	Solute carrier family 2, facilitated glucose transporter, member 1 (Glucose transporter type 1, erythrocyte/brain) (HepG2 glucose transporter). [Source:SWISSPROT;Acc:P11166]	SLC2A1		3'	g	2097	a	R	2	110	17	125	0.362822	0.00139731	0.00139731	0.0693627	1			no	no	TCTATCCCAGGAGGTGGCTAT
ENST00000230122	6	q21	Zinc finger protein 450. [Source:SWISSPROT;Acc:O43167]	ZBTB24		3'	a	2168	g	R	0	4	9	0	1	0.0013986	0.0013986	0.0693627	1			no	no	AACGCTTGAAATCAGGCTCTC
ENST00000256429	18	q21.2	methyl-CpG binding domain protein 2 isoform 1. [Source:RefSeq;Acc:NM_003927]	MBD2		3'	a	1915	g	R	1	26	15	27	0.428066	0.00147953	0.00147953	0.0722903	1			NO	no	TTCTTCCATCATCACTGTAAA
ENST00000263697	1	p35.3	DnaJ homolog subfamily C member 8 (Splicing protein spf31) (HSPC315). [Source:SWISSPROT;Acc:O75937]	DNAJC8		3'	c	1331	t	Y	0	121	9	109	0.526087	0.00148514	0.00148514	0.0722903	1			no	no	TGCCCCCTGTCTACTGACCAA
ENST00000324607	6	p22.3	Similar to cDNA sequence BC023845. [Source:SPTREMBL;Acc:Q86XC2]	OACT1		3'	t	1274	g	K	7	106	24	96	0.298946	0.00149657	0.00149657	0.0724792	1			no	no	GTTTCACCGTTTTAGCCGGGA
ENST00000325558	11	q12.2	Pepsin A precursor (EC 3.4.23.1). [Source:SWISSPROT;Acc:P00790]	UNKNOWN	rs1049726	3'	c	1201	t	Y	1	92	12	84	0.445804	0.0015028	0.0015028	0.0724792	1			no	no	CCAGGAAGATCTGGCCTCTGT
ENST00000252072	20	q13.12	NULL	C20orf67	rs7679	3'	t	2517	c	Y	0	26	12	30	0.464286	0.00151855	0.00151855	0.0729043	1			15-LOX-DICE	15-LOX-DICE	ATGAAGATTATGGTTCTGCCA
ENST00000231061	5	q33.1	SPARC precursor (Secreted protein acidic and rich in cysteine) (Osteonectin) (ON) (Basement membrane protein BM-40). [Source:SWISSPROT;Acc:P09486]	SPARC		3'	g	1474	a	R	0	227	10	245	0.480932	0.00157811	0.00157811	0.0747397	1			IRES	LOST	TCAGTGGTGGGAGAGATCCCT
ENST00000326592	9	p24.3	NULL	UNKNOWN		3'	a	1223	t	W	1	16	11	9	0.556667	0.00160935	0.00160935	0.0755388	1			15-LOX-DICE	15-LOX-DICE	CCCCACCACCACCCCCAGCTC
ENST00000322792	19	q13.33	NULL	SEPW1		5'	c	83	g	S	0	143	8	112	0.560784	0.00164806	0.00164806	0.076671	1			IRES	IRES	TGGCTCTCGCCGTCCGAGTCG
ENST00000331483	17	q25.3	Protein disulfide isomerase precursor (PDI) (EC 5.3.4.1) (Prolyl 4- hydroxylase beta subunit) (Cellular thyroid hormone binding protein) (p55). [Source:SWISSPROT;Acc:P07237]	P4HB	rs1050597	3'	c	2357	t	Y	0	136	19	330	0.291845	0.00167125	0.00167125	0.0770683	1			IRES	IRES	GCTGACAGTTCTTCAGGCATT
ENST00000230895	5	p15.2	Death-associated protein. [Source:SPTREMBL;Acc:Q9BUC9]	DAP	rs267927	5'	t	163	c	Y	7	4	77	2	0.583333	0.00169236	0.00169236	0.0776024	1			no	no	CCCCGCCGCGTCATGTCTTCG
ENST00000318967	1	q21.3	NULL	INTS3		3'	c	3149	t	Y	0	17	11	16	0.515152	0.0017	0.0017	0.0776024	1			no	no	GCACCTCAATCTACACCAGAG
ENST00000225665	17	p13.2	Mitochondrial 2-oxoglutarate/malate carrier protein (OGCP). [Source:SWISSPROT;Acc:Q02978]	SLC25A11	rs11547253	3'	c	1211	t	Y	0	43	12	55	0.438776	0.00170498	0.00170498	0.0776024	1			K-Box	K-Box	ACCCCCTGCTCCAGCTTGCCC
ENST00000224242	10	q26.13	Ornithine aminotransferase, mitochondrial precursor (EC 2.6.1.13) (Ornithine--oxo-acid aminotransferase). [Source:SWISSPROT;Acc:P04181]	OAT	rs8182	3'	t	1920	c	Y	0	72	8	55	0.566929	0.00174855	0.00174855	0.0789023	1			IRES	IRES	TAAGAATTAGTGTTTAACATT
ENST00000219638	16	p12.2	similar to ubiquitin binding protein; Ubiquitin binding protein homology. [Source:RefSeq;Acc:NM_019116]	UNKNOWN		3'	g	1844	a	R	0	15	9	10	0.6	0.00176122	0.00176122	0.0791343	1			no	no	AAGTCAATACGATGGAAATCA
ENST00000331483	17	q25.3	Protein disulfide isomerase precursor (PDI) (EC 5.3.4.1) (Prolyl 4- hydroxylase beta subunit) (Cellular thyroid hormone binding protein) (p55). [Source:SWISSPROT;Acc:P07237]	P4HB	rs1063495	3'	c	2369	t	Y	1	128	25	308	0.255116	0.00179557	0.00179557	0.0799944	1			IRES	IRES	TCAGGCATTTCTATTTCACAA
ENST00000285718	2	q13	NULL	UNKNOWN	rs411201	5'	a	685	g	R	31	7	51	0	0.621951	0.00183161	0.00183161	0.0809139	1			IRES	IRES	AGCAGATGGCAGATGCCCTGC
ENST00000274065	4	q31.3	40S ribosomal protein S3a. [Source:SWISSPROT;Acc:P49241]	RPS3A		3'	g	844	a	R	3	638	30	1322	0.234601	0.00184067	0.00184067	0.080974	1			no	no	TTAAAGTTCAGACTTCAAATA
ENST00000263258	19	q13.33	Ferritin light chain (Ferritin L subunit). [Source:SWISSPROT;Acc:P02792]	FTL		3'	g	722	a	R	9	1030	34	1338	0.225664	0.00186149	0.00186149	0.0813912	1			no	no	GACTTCTGAAGGGCCCCTTGC
ENST00000257800	6	q14.3	Glycoprotein hormones alpha chain precursor (Follitropin alpha chain) (Follicle-stimulating hormone alpha chain) (FSH-alpha) (Lutropin alpha chain) (Luteinizing hormone alpha chain) (LSH-alpha) (Thyrotropin alpha chain) (Thyroid-stimulating hormone alpha chain) (TSH-alpha) (Choriogonadotropin alpha chain) (Chorionic gonadotrophin alpha subunit) (CG-alpha). [Source:SWISSPROT;Acc:P01215]	CGA	rs6631	3'	t	667	a	W	62	249	5	1	0.0706269	0.00187089	0.00187089	0.0813912	1			no	no	ATACAGCATTTAGCTTGTTCC
ENST00000322297	19	p13.3	Ornithine decarboxylase antizyme (ODC-Az). [Source:SWISSPROT;Acc:P54368]	OAZ1		3'	g	807	a	R	0	255	14	443	0.36533	0.00187338	0.00187338	0.0813912	1			IRES	IRES	CCCCTTGTCAGCCGGGTGGGT
ENST00000311135	2	p22.1	BLOCK 23. [Source:SPTREMBL;Acc:Q8NHW5]	UNKNOWN		5'	g	9	t	K	5	301	18	254	0.324951	0.00192102	0.00192102	0.0831177	1			TOP	LOST	CTTCTCTCGCCAGGCATCCTC
ENST00000256108	8	q21.13	Inositol-1(or 4)-monophosphatase (EC 3.1.3.25) (IMPase) (IMP) (Inositol monophosphatase) (Lithium-sensitive myo-inositol monophosphatase A1). [Source:SWISSPROT;Acc:P29218]	IMPA1		3'	g	2030	a	R	6	25	16	11	0.421717	0.00199064	0.00199064	0.0857771	1			IRES	IRES	AAATGCTTCTGTAAAGTTTTC
ENST00000296478	3	p21.2	Putative secreted protein ZSIG11 precursor. [Source:SWISSPROT;Acc:Q9Y6I9]	TEX264		3'	c	1456	t	Y	0	45	8	34	0.56962	0.0020199	0.0020199	0.0861184	1			15-LOX-DICE	15-LOX-DICE	GGACTATTTTCTGCACCAGCC
ENST00000245705	2	p11.2	Plasminogen-related protein B precursor. [Source:SWISSPROT;Acc:Q02325]	PLGLB1		3'	g	855	a	R	0	8	4	0	1	0.0020202	0.0020202	0.0861184	1			no	no	CAGAATATGTGAATAAGCAGA
ENST00000200691	16	q12.2	Metallothionein-III (MT-III) (Growth inhibitory factor) (GIF) (GIFB). [Source:SWISSPROT;Acc:P25713]	MT3		3'	t	348	a	W	7	42	10	9	0.411765	0.00202314	0.00202314	0.0861184	1			IRES	IRES	ATGCCTGTGGTGAAGTGTGGC
ENST00000234590	1	p36.23	Alpha enolase (EC 4.2.1.11) (2-phospho-D-glycerate hydro-lyase) (Non- neural enolase) (NNE) (Enolase 1) (Phosphopyruvate hydratase). [Source:SWISSPROT;Acc:P06733]	ENO1		3'	c	1716	t	Y	5	419	45	1076	0.180268	0.00212835	0.00212835	0.0891533	1			no	no	CACCAAGTGTCTAGAGTCATG
ENST00000305473	16	p12.1	NULL	UNKNOWN		3'	g	823	a	R	0	229	18	554	0.292465	0.00215745	0.00215745	0.0896576	1			IRES	IRES	CAGTGTGTCAGGCAATCTGGA
ENST00000299987	17	q24.1	NULL	UNKNOWN		3'	a	1736	g	R	13	34	21	13	0.341051	0.0021724	0.0021724	0.0899235	1			no	no	AAAATGCCTGACTGTTCTCCA
ENST00000246912	17	q21.2	Transcription factor-like protein 4 (Max-like bHLHZip protein) (BigMax protein) (Mlx). [Source:SWISSPROT;Acc:Q9UH92]	MLX		3'	c	1605	t	Y	4	21	22	19	0.371154	0.00218098	0.00218098	0.0899247	1			IRES	IRES	GAAGCCCTCCCGGTTCCCACA
ENST00000323891	21	q22.3	Collagen alpha 1(VI) chain precursor. [Source:SWISSPROT;Acc:P12109]	COL6A1		3'	c	2138	t	Y	3	142	16	135	0.354741	0.00220177	0.00220177	0.0904272	1			no	no	CTAACCCCGTCTGCTCCTCCC
ENST00000222877	7	p11.2	coiled-coil-helix-coiled-coil-helix domain containing 2; 16.7kD protein; chromosome 7 open reading frame 17. [Source:RefSeq;Acc:NM_016139]	UNKNOWN		3'	g	633	a	R	0	281	11	373	0.429664	0.00223839	0.00223839	0.0915738	1			no	no	CTACTCTGTAGAATCTGGGAC
ENST00000285718	2	q13	NULL	UNKNOWN		5'	a	1500	t	W	1	15	11	9	0.541667	0.00224765	0.00224765	0.091596	1			15-LOX-DICE	15-LOX-DICE	CCCCACCACCACCCCCAGCTC
ENST00000240727	19	q13.43	NULL	ZNF447		3'	c	2309	a	M	2	29	10	14	0.507752	0.00226123	0.00226123	0.0916659	1			no	no	CCGATTCCTCCTGTTTGCGCT
ENST00000265995	10	q23.33	PDZ and LIM domain protein 1 (LIM domain protein CLP-36) (C-terminal LIM domain protein 1) (Elfin). [Source:SWISSPROT;Acc:O00151]	PDLIM1		3'	a	1237	g	R	40	42	62	25	0.234709	0.0022668	0.0022668	0.0916659	1			no	no	CCTTCGCCCCACCGTTCTTCT
ENST00000243776	2	q35	chondroitin polymerizing factor; chondroitin sulfate synthase 2. [Source:RefSeq;Acc:NM_024536]	UNKNOWN		3'	c	2842	t	Y	1	39	16	52	0.369748	0.0022972	0.0022972	0.0925394	1			IRES	IRES	GCAGTACAGTCTGCCTGACGC
ENST00000314171	10	q21.3	nuclear receptor binding factor 2; nuclear receptor binding factor-2; comodulator of PPAR and RXR. [Source:RefSeq;Acc:NM_030759]	NRBF2	rs1046521	3'	a	1527	g	R	0	26	7	15	0.634146	0.00231626	0.00231626	0.0928613	1			IRES	IRES	TAAGGTGTGTAAGATACACAC
ENST00000327152	3	p25.1	NULL	UNKNOWN	rs11554126	3'	t	2142	c	Y	0	66	5	25	0.725275	0.00233142	0.00233142	0.0928613	1			NO	no	GTGTTGGTTTTTGCACATCCA
ENST00000326592	9	p24.3	NULL	UNKNOWN		3'	a	1034	g	R	2	38	16	39	0.382395	0.0023466	0.0023466	0.0928613	1			no	no	TCCATGTTCCATCCTACCTGC
ENST00000285930	7	q33	Aldose reductase (EC 1.1.1.21) (AR) (Aldehyde reductase). [Source:SWISSPROT;Acc:P15121]	AKR1B1		3'	g	1140	a	R	0	126	10	146	0.463235	0.00234935	0.00234935	0.0928613	1			IRES	IRES	GCAACCTGTAGAGTGGCCAGC
ENST00000294800	1	q23.3	Low affinity immunoglobulin gamma Fc region receptor III-A precursor (IgG FC receptor III-2) (Fc-gamma RIII-alpha) (Fc-gamma RIIIA) (FcRIIIA) (Fc-gamma RIII) (FcRIII) (CD16-A) (FcR-10). [Source:SWISSPROT;Acc:P08637]	FCGR3B		3'	t	1443	c	Y	0	5	16	4	0.555556	0.00237154	0.00237154	0.0931173	1			no	no	TATTCCTAAATAAATGGATAA
ENST00000297569	8	q22.3	14-3-3 protein zeta/delta (Protein kinase C inhibitor protein-1) (KCIP-1) (Factor activating exoenzyme S) (FAS). [Source:SWISSPROT;Acc:P29312]	YWHAZ		3'	a	1706	t	W	0	98	10	113	0.464455	0.0024083	0.0024083	0.0937809	1			IRES	LOST	CCTAACATGCATGTGCTGTAA
ENST00000283285	3	q13.13	T-cell surface protein tactile precursor (CD96 antigen). [Source:SWISSPROT;Acc:P40200]	CD96		3'	c	3630	t	Y	4	23	25	26	0.331457	0.00245209	0.00245209	0.0948897	1			no	no	AGTGAAACCCCGTCTCTACTA
ENST00000237500	18	p11.31	myosin regulatory light chain MRCL2. [Source:RefSeq;Acc:NM_033546]	UNKNOWN		3'	c	698	t	Y	0	211	13	353	0.374113	0.00248587	0.00248587	0.0955869	1			no	no	TCAGACACTTCCCCCACCCTC
ENST00000272102	1	q42.13	ADP-ribosylation factor 1. [Source:SWISSPROT;Acc:P32889]	ARF1		3'	g	966	a	R	1	122	16	181	0.343817	0.00249104	0.00249104	0.0955869	1			no	no	TCAGTGCTGAGAGGGGATGTA
ENST00000321348	2	q31.1	cytochrome b reductase 1; duodenal cytochrome b; cytochrome b reducatse 1. [Source:RefSeq;Acc:NM_024843]	CYBRD1	rs1047109	3'	a	4150	g	R	1	56	10	42	0.480519	0.00250749	0.00250749	0.0958683	1			IRES	IRES	AATATTAACTATCCTGAATAT
ENST00000243776	2	q35	chondroitin polymerizing factor; chondroitin sulfate synthase 2. [Source:RefSeq;Acc:NM_024536]	UNKNOWN		3'	c	2764	t	Y	0	39	12	54	0.419355	0.00252243	0.00252243	0.0960899	1			15-LOX-DICE	15-LOX-DICE	CCACCCACTTCTCATCCCAAA
ENST00000251849	3	p25.2	RAF proto-oncogene serine/threonine-protein kinase (EC 2.7.1.37) (Raf-1) (C-RAF) (cRaf). [Source:SWISSPROT;Acc:P04049]	RAF1		3'	c	2778	t	Y	0	87	8	74	0.540373	0.0025552	0.0025552	0.0966271	1			no	no	TGCCGAGACTCTGGCCGCCCG
ENST00000310588	11	q23.3	Complement C1q tumor necrosis factor-related protein 5 precursor. [Source:SWISSPROT;Acc:Q9BXJ0]	C1QTNF5		3'	a	1026	t	W	0	25	5	8	0.757576	0.00256404	0.00256404	0.0966271	1			no	no	GCTGACAACCAGGTCATCCAG
ENST00000257435	5	q22.1	Neuronal protein 3.1 (p311 protein). [Source:SWISSPROT;Acc:Q16612]	C5orf13		3'	t	1441	a	W	0	18	5	5	0.782609	0.0025641	0.0025641	0.0966271	1			no	no	AATATTAAATTGGAAAACAAG
ENST00000240123	8	p21.3	Vinexin (SH3-containing adapter molecule-1) (SCAM-1). [Source:SWISSPROT;Acc:O60504]	SORBS3		3'	c	2747	t	Y	5	36	14	18	0.403509	0.00262255	0.00262255	0.0984165	1			15-LOX-DICE	15-LOX-DICE	CACATCCCCTCTGGAAGAGAA
ENST00000331925	17	q25.3	Actin, cytoplasmic 2 (Gamma-actin). [Source:SWISSPROT;Acc:P02571]	ACTG1		3'	c	1870	g	S	0	828	14	1559	0.346879	0.00263031	0.00263031	0.0984165	1			NO	no	GAACATTAGGCCCCAGCAACA
ENST00000234590	1	p36.23	Alpha enolase (EC 4.2.1.11) (2-phospho-D-glycerate hydro-lyase) (Non- neural enolase) (NNE) (Enolase 1) (Phosphopyruvate hydratase). [Source:SWISSPROT;Acc:P06733]	ENO1		3'	c	1613	t	Y	6	438	51	1196	0.162791	0.00268568	0.00268568	0.0996751	1			no	no	CTTAGAACTTCTACAGAAGCC
ENST00000308149	16	q13	nucleotide-binding oligomerization domains 27. [Source:RefSeq;Acc:NM_032206]	UNKNOWN		3'	c	6566	t	Y	14	8	20	0	0.588235	0.00270922	0.00270922	0.0996751	1			no	no	CGAAGCCAGGCTTGATCAATA
ENST00000281141	10	p13	D123 gene product. [Source:RefSeq;Acc:NM_006023]	C10orf7	rs1051055	3'	a	1409	g	R	27	23	69	19	0.266369	0.0027309	0.0027309	0.100044	1			no	no	GACATCAGCCACTTTTTATAT
ENST00000312263	1	q24.2	PC326 protein. [Source:RefSeq;Acc:NM_018442]	IQWD1		5'	a	73	g	R	0	13	5	3	0.8125	0.00275198	0.00275198	0.100466	1			IRES	IRES	GCCGGGCTTCAGGGGCCCAGG
ENST00000314460	8	q22.1	NULL	RBM35A	rs11785	3'	t	1686	c	Y	2	12	14	7	0.506579	0.00279845	0.00279845	0.10155	1			IRES	IRES	AAATTTGAGCTAGTGAAGCCA
ENST00000292881	3	q29	D-beta-hydroxybutyrate dehydrogenase, mitochondrial precursor (EC 1.1.1.30) (BDH) (3-hydroxybutyrate dehydrogenase). [Source:SWISSPROT;Acc:Q02338]	BDH1	rs1966618	3'	c	1234	a	M	2	30	9	13	0.515856	0.00280099	0.00280099	0.10155	1			no	no	TGTGGAGTGGCAGGCAGAGGC
ENST00000262283	8	q24.22	HERV-H LTR-associating 1. [Source:RefSeq;Acc:NM_005712]	HHLA1		5'	t	520	a	W	1	15	6	3	0.690476	0.00287081	0.00287081	0.103369	1			no	no	AAGAAGTGAATATGCCCTGCC
ENST00000322764	7	q34	Zyxin (Zyxin 2). [Source:SWISSPROT;Acc:Q15942]	ZYX		3'	c	2034	t	Y	2	120	12	98	0.407602	0.00291998	0.00291998	0.10478	1			IRES + GY-Box	IRES + GY-Box	GCCCTGGGGTCTGGTCCTCGC
ENST00000217452	20	q13.12	Troponin C, skeletal muscle. [Source:SWISSPROT;Acc:P02585]	TNNC2	rs8860	3'	a	639	g	R	5	93	3	2	0.353947	0.00293286	0.00293286	0.104885	1			IRES	IRES	GGGAGGCGCGACCCCTTGTGG
ENST00000234115	2	q21.1	pleckstrin homology domain containing, family B (evectins) member 2. [Source:RefSeq;Acc:NM_017958]	PLEKHB2		3'	c	1634	t	Y	0	31	7	20	0.607843	0.00295346	0.00295346	0.104976	1			no	no	TGGTGGCAGGCGCCTGTGGTC
ENST00000307137	6	p21.32	HLA class II histocompatibility antigen, DR-1 beta chain precursor (Clone P2-beta-3). [Source:SWISSPROT;Acc:P01912]	UNKNOWN	rs3179984	3'	g	885	t	K	4	6	62	10	0.314394	0.00295585	0.00295585	0.104976	1			no	no	AGAATCTTCTGCCCCAGCTTT
ENST00000299987	17	q24.1	NULL	UNKNOWN		3'	t	1679	c	Y	19	33	27	13	0.304348	0.00296536	0.00296536	0.104976	1			no	no	GGGAATTTACTGAAACCCGTG
ENST00000266085	22	q12.3	Metalloproteinase inhibitor 3 precursor (TIMP-3) (Tissue inhibitor of metalloproteinases-3) (MIG-5 protein). [Source:SWISSPROT;Acc:P35625]	TIMP3		3'	t	3780	c	Y	2	36	6	8	0.568182	0.00298261	0.00298261	0.105232	1			IRES	IRES	ATTGTGGTCATGCCATTTGGC
ENST00000325111	16	p13.3	NULL	UNKNOWN		3'	c	1658	t	Y	14	165	35	162	0.218873	0.00304169	0.00304169	0.105927	1			no	no	CCTCGTGATCCGCCCGCTTCG
ENST00000276230	X	q26.3	Heterogeneous nuclear ribonucleoprotein G (hnRNP G) (RNA binding motif protein, X chromosome) (Glycoprotein p43). [Source:SWISSPROT;Acc:P38159]	RBMX		5'	c	155	a	M	31	17	63	9	0.324059	0.00307257	0.00307257	0.105927	1			no	no	AAAAAAAAAACATGGTTGAAG
ENST00000303562	14	q24.3	Proto-oncogene protein c-fos (Cellular oncogene fos) (G0/G1 switch regulatory protein 7). [Source:SWISSPROT;Acc:P01100]	FOS	rs7101	5'	c	96	t	Y	32	29	28	6	0.295238	0.00308289	0.00308289	0.105927	1			no	no	CAGCTCTGCTCCACAGCGCCC
ENST00000265995	10	q23.33	PDZ and LIM domain protein 1 (LIM domain protein CLP-36) (C-terminal LIM domain protein 1) (Elfin). [Source:SWISSPROT;Acc:O00151]	PDLIM1	rs1049961	3'	t	1083	c	Y	15	78	38	75	0.226785	0.00314325	0.00314325	0.107649	1			15-LOX-DICE	15-LOX-DICE	AGTTCTCTGCTTACTTTGGTT
ENST00000331856	1	p34.3	NULL	UNKNOWN	rs15733	3'	g	2159	a	R	8	13	21	5	0.44636	0.00334274	0.00334274	0.113071	1			IRES	IRES	TGGGGTTCCTGCTGTGTGCAG
ENST00000292614	7	q22.1	DNA-directed RNA polymerase II 13.3 kDa polypeptide (EC 2.7.7.6) (RPB11). [Source:SWISSPROT;Acc:P52435]	POLR2J	rs1131383	3'	g	592	a	R	13	13	26	4	0.431373	0.0033446	0.0033446	0.113071	1			no	no	AGTATAGCGGGAGAGA
ENST00000331925	17	q25.3	Actin, cytoplasmic 2 (Gamma-actin). [Source:SWISSPROT;Acc:P02571]	ACTG1		3'	g	1705	a	R	1	1053	18	1977	0.294893	0.00341558	0.00341558	0.114796	1			no	no	TCTTTGGCCAGAACACCGTGG
ENST00000295367	1	q21.3	Small proline-rich protein 3. [Source:SWISSPROT;Acc:Q9UBC9]	SPRR3		3'	g	766	c	S	7	3	50	0	0.877193	0.00350672	0.00350672	0.117419	1			no	no	TCAGCACATTGTCACCCCAAG
ENST00000303177	5	q35.2	Neuron specific protein family member 2 (Protein p19) (HMP19). [Source:SWISSPROT;Acc:Q9Y328]	UNKNOWN	rs1048907	3'	g	2262	a	R	0	35	6	19	0.648148	0.00353748	0.00353748	0.117733	1			IRES	IRES	GTAGGTAGCAGAGGCGGAAGT
ENST00000225688	17	p11.2	Dexamethasone-induced Ras-related protein 1 (Activator of G-protein signaling 1). [Source:SWISSPROT;Acc:Q9Y272]	RASD1	rs711352	3'	c	1679	g	S	23	20	28	5	0.34902	0.00353848	0.00353848	0.117733	1			IRES	IRES	CTGTGTGTGTCTGAGGTCTTT
ENST00000258145	12	q14.3	N-acetylglucosamine-6-sulfatase precursor (EC 3.1.6.14) (G6S) (Glucosamine-6-sulfatase). [Source:SWISSPROT;Acc:P15586]	GNS		3'	c	2009	t	Y	0	5	12	3	0.625	0.00361197	0.00361197	0.119799	1			no	no	TCACTGTATTCTTTTTATCCT
ENST00000329841	15	q26.3	Aldehyde dehydrogenase 6 (EC 1.2.1.5). [Source:SWISSPROT;Acc:P47895]	ALDH1A3	rs14226	3'	g	2930	a	R	2	19	14	15	0.433824	0.00365253	0.00365253	0.119834	1			no	no	ATGAGGGCCCGTAACAGAACC
ENST00000332231	11	p15.5	Adapter-related protein complex 2 alpha 2 subunit (Alpha-adaptin C) (Clathrin assembly protein complex 2 alpha-C large chain) (100 kDa coated vesicle protein C) (Plasma membrane adaptor HA2/AP2 adaptin alpha C subunit) (Huntingtin-interacting protein HYPJ). [Source:SWISSPROT;Acc:O94973]	UNKNOWN	rs1128413	3'	c	3064	t	Y	17	34	32	20	0.282691	0.00365703	0.00365703	0.119834	1			IRES	IRES	TCTTCGTGGCCATCCTGCAGA
ENST00000305786	7	p15.3	Cytochrome c. [Source:SWISSPROT;Acc:P00001]	CYCS		3'	c	409	g	S	0	498	13	917	0.351943	0.00368141	0.00368141	0.119834	1			no	no	TATTACAAAACAGAAATGTCT
ENST00000305610	6	p21.32	HLA class II histocompatibility antigen, DR alpha chain precursor (MHC class II antigen DRA). [Source:SWISSPROT;Acc:P01903]	UNKNOWN	rs1051336	3'	a	1004	g	R	47	38	143	54	0.165675	0.00372716	0.00372716	0.120134	1			no	no	CGATTGCTCCATACTCTAACA
ENST00000260680	10	q24.32	Alpha-centractin (Centractin) (Centrosome-associated actin homolog) (Actin-RPV) (ARP1). [Source:SWISSPROT;Acc:P42024]	ACTR1A		3'	a	2709	g	R	24	49	46	37	0.22691	0.00373385	0.00373385	0.120134	1			no	no	AGTGCGCTTAACCAACTCACC
ENST00000278550	11	q14.1	NULL	UNKNOWN		3'	t	7833	c	Y	3	8	10	1	0.65812	0.0037594	0.0037594	0.120134	1			IRES	IRES	AGTCTGGAACTAATTTTGAGA
ENST00000311223	1	q25.3	Glutamine synthetase (EC 6.3.1.2) (Glutamate--ammonia ligase). [Source:SWISSPROT;Acc:P15104]	GLUL	rs1058744	3'	c	2602	t	Y	0	170	8	164	0.508982	0.0037678	0.0037678	0.120134	1			no	no	CTACCATTTTCTGGTTCTTGT
ENST00000301244	19	q13.2	Kunitz-type protease inhibitor 2 precursor (Hepatocyte growth factor activator inhibitor type 2) (HAI-2) (Placental bikunin). [Source:SWISSPROT;Acc:O43291]	SPINT2	rs1047592	3'	c	1474	t	Y	4	83	28	142	0.243889	0.00377061	0.00377061	0.120134	1			CPE + IRES	CPE + IRES	TATTAGCATTCTGAAAGAAGG
ENST00000236040	1	p34.2	leucine proline-enriched proteoglycan (leprecan) 1; growth suppressor 1. [Source:RefSeq;Acc:NM_022356]	LEPRE1	rs6882	3'	g	2519	a	R	10	15	38	13	0.327381	0.00389294	0.00389294	0.123478	1			no	no	GCCGCTGCATGACAGCGATAC
ENST00000263884	2	p25.2	tumor suppressing subtransferable candidate 1; tumor-suppressing STF cDNA 1. [Source:RefSeq;Acc:NM_003310]	TSSC1		3'	a	1618	g	R	29	12	53	4	0.396341	0.00389906	0.00389906	0.123478	1			NO	no	TGTTCCTGCAATAGTAACTCT
ENST00000322008	11	p15.5	Platelet-endothelial tetraspan antigen 3 (PETA-3) (GP27) (Membrane glycoprotein SFA-1) (CD151 antigen). [Source:SWISSPROT;Acc:P48509]	CD151		3'	g	1204	c	S	10	68	31	71	0.245306	0.0039714	0.0039714	0.125391	1			GY-Box	GY-Box	CAACCCAGCCGTCGTCTCCCT
ENST00000265298	7	p14.3	Aquaporin-CHIP (Water channel protein for red blood cells and kidney proximal tubule) (Aquaporin 1) (AQP-1) (Urine water channel). [Source:SWISSPROT;Acc:P29972]	UNKNOWN		3'	c	2677	t	Y	0	46	10	57	0.446602	0.00399421	0.00399421	0.125734	1			NO	no	CTGCATCTGTCTGCTCTGCAT
ENST00000312419	11	q13.2	DNA polymerase delta subunit 4 (DNA polymerase delta subunit p12). [Source:SWISSPROT;Acc:Q9HCU8]	POLD4	rs6560	3'	c	363	t	Y	1	67	12	73	0.401648	0.0040467	0.0040467	0.127006	1			no	no	CTCTCTTGCTCACCACCCAAG
ENST00000235941	1	q21.1	thioredoxin interacting protein; upregulated by 1,25-dihydroxyvitamin D-3. [Source:RefSeq;Acc:NM_006472]	TXNIP	rs7211	3'	t	1578	c	Y	123	43	109	16	0.198641	0.00407913	0.00407913	0.127643	1			K-Box	K-Box	CTTGAACTTATGTATCATGTG
ENST00000301683	17	q21.31	NULL	UNKNOWN		3'	g	1646	a	R	0	16	11	19	0.457143	0.00409476	0.00409476	0.127752	1			no	no	TGGGATTACAGGCGTGAGCCA
ENST00000299987	17	q24.1	NULL	UNKNOWN		3'	t	1840	c	Y	23	31	30	12	0.286968	0.00424064	0.00424064	0.131276	1			IRES	LOST	GAATAAACTATTGATCTTGTG
ENST00000300527	21	q22.3	Collagen alpha 2(VI) chain precursor. [Source:SWISSPROT;Acc:P12110]	COL6A2		3'	c	3392	t	Y	5	162	22	193	0.271153	0.00433445	0.00433445	0.132864	1			TOP	TOP	CCCCTGAGCTCTGGAGCAAGC
ENST00000223608	9	q31.3	NULL	C9orf5		3'	a	6165	g	R	0	65	4	20	0.764706	0.00435202	0.00435202	0.133015	1			no	no	CAGAGCTTTCAACCTCAGGGT
ENST00000292433	19	p13.2	immediate early response 2; immediate early protein. [Source:RefSeq;Acc:NM_004907]	IER2	rs3174806	3'	c	1757	t	Y	0	80	8	78	0.506329	0.00440361	0.00440361	0.134202	1			no	no	ACCTTTCGTGCGGTGGATTCT
ENST00000301281	19	p13.3	UBX domain-containing protein 1. [Source:SWISSPROT;Acc:Q9BZV1]	UBXD1		3'	t	1660	c	Y	9	42	30	43	0.263348	0.00445287	0.00445287	0.134533	1			no	no	GCATGGGTCCTGTTCCCGTGT
ENST00000265097	5	q35.2	THO complex subunit 3 (Tho3) (TEX1 homolog). [Source:SWISSPROT;Acc:Q96J01]	THOC3	rs13977	3'	a	1269	g	R	2	8	24	9	0.393665	0.00446049	0.00446049	0.134533	1			no	no	TGCGCATTTCATTCTTTTGCT
ENST00000205402	7	q31.1	Dihydrolipoyl dehydrogenase, mitochondrial precursor (EC 1.8.1.4) (Dihydrolipoamide dehydrogenase) (Glycine cleavage system L protein). [Source:SWISSPROT;Acc:P09622]	DLD	rs4564	3'	g	1822	a	R	28	30	42	15	0.266667	0.00447001	0.00447001	0.134533	1			IRES	IRES	GTGCACTAATGTGTAAGACAA
ENST00000273153	3	p22.2	Axin-1 up-regulated gene 1 protein (TGF-beta induced apoptosis protein 3) (TAIP-3) (URAX1 protein). [Source:SWISSPROT;Acc:Q96S65]	AXUD1		3'	c	2850	t	Y	0	29	7	21	0.58	0.00447846	0.00447846	0.134533	1			no	no	TCAGGGCTTTCTGGGCACTGC
ENST00000247461	5	q35.3	Calnexin precursor (Major histocompatibility complex class I antigen-binding protein p88) (p90) (IP90). [Source:SWISSPROT;Acc:P27824]	CANX		3'	t	2173	g	K	0	36	11	51	0.413793	0.00453632	0.00453632	0.135712	1			NO	IRES	TTAACATCTTTGTTTTTAAAA
ENST00000268042	15	q26.3	arrestin domain containing 4. [Source:RefSeq;Acc:NM_183376]	ARRDC4	rs3169160	3'	c	2030	t	Y	0	9	3	0	1	0.00454546	0.00454546	0.135712	1			NO	no	GTTTATAAATCGGCAGTACGG
ENST00000295761	3	p25.1	Fibulin-2 precursor. [Source:SWISSPROT;Acc:P98095]	FBLN2	rs1061398	3'	c	2020	a	M	8	30	15	12	0.36646	0.00458225	0.00458225	0.135712	1			15-LOX-DICE	15-LOX-DICE	AGACACGCGACCATGTTGGGG
ENST00000215956	22	q13.2	NHP2-like protein 1 (High mobility group-like nuclear protein 2 homolog 1) ([U4/U6.U5] tri-snRNP 15.5 kDa protein) (OTK27). [Source:SWISSPROT;Acc:P55769]	NHP2L1		3'	g	547	a	R	8	20	32	20	0.3	0.00465531	0.00465531	0.137298	1			no	no	TTTTTGTGTTGTTTTTGTTCT
ENST00000158302	7	p22.1	Actin, cytoplasmic 1 (Beta-actin). [Source:SWISSPROT;Acc:P02570]	ACTB		3'	c	1549	t	Y	10	928	46	1742	0.168994	0.0046621	0.0046621	0.137298	1			15-LOX-DICE	15-LOX-DICE	GCCCAGTCCTCTCCCAAGTCC
ENST00000248673	19	q13.2	Tristetraproline (TTP) (TIS11A protein) (TIS11) (Zinc finger protein 36 homolog) (Zfp-36) (Growth factor-inducible nuclear protein NUP475) (G0/G1 switch regulatory protein 24). [Source:SWISSPROT;Acc:P26651]	ZFP36		3'	g	1274	a	R	0	83	6	54	0.605839	0.00468804	0.00468804	0.137298	1			GY-Box	GY-Box	GTTCTTGGGGGAAAAAAAATT
ENST00000265298	7	p14.3	Aquaporin-CHIP (Water channel protein for red blood cells and kidney proximal tubule) (Aquaporin 1) (AQP-1) (Urine water channel). [Source:SWISSPROT;Acc:P29972]	UNKNOWN		3'	g	2597	a	R	1	51	11	50	0.421617	0.00475201	0.00475201	0.138689	1			no	no	GGAGTGGGGAGAGTTGTGATG
ENST00000245705	2	p11.2	Plasminogen-related protein B precursor. [Source:SWISSPROT;Acc:Q02325]	PLGLB1		3'	g	906	t	K	0	6	4	0	1	0.00476191	0.00476191	0.138689	1			NO	IRES	ACTATTTTTGGCACCATAGTA
ENST00000324607	6	p22.3	Similar to cDNA sequence BC023845. [Source:SPTREMBL;Acc:Q86XC2]	OACT1		3'	c	1321	t	Y	2	135	12	122	0.382435	0.00479136	0.00479136	0.138855	1			no	no	CCGCCCGCCTCGGCCTCCCAA
ENST00000263212	22	q11.22	Ca(2+)/calmodulin-dependent protein kinase phosphatase (EC 3.1.3.16) (CaM-kinase phosphatase) (CaMKPase) (Partner of PIX 2) (hFEM-2) (Protein phosphatase 1F). [Source:SWISSPROT;Acc:P49593]	PPM1F		3'	g	4915	a	R	0	33	7	25	0.568966	0.00483468	0.00483468	0.139419	1			no	no	CCAAATGCACGGAGCTCTGCC
ENST00000305188	8	p21.1	NULL	ESCO2		3'	g	3593	a	R	22	117	42	101	0.192947	0.00484905	0.00484905	0.139419	1			no	no	GGTGGCGGGCGCCTGTAGTCC
ENST00000263464	11	q22.1	Baculoviral IAP repeat-containing protein 3 (Inhibitor of apoptosis protein 1) (HIAP1) (HIAP-1) (C-IAP2) (TNFR2-TRAF signaling complex protein 1) (IAP homolog C) (Apoptosis inhibitor 2) (API2). [Source:SWISSPROT;Acc:Q13489]	BIRC3		5'	t	539	g	K	0	34	3	5	0.871795	0.00487805	0.00487805	0.139419	1			no	no	ATGAAAGTTTTGACACATTAA
ENST00000298771	10	q25.3	Pancreatic lipase related protein 2 precursor (EC 3.1.1.3). [Source:SWISSPROT;Acc:P54317]	PNLIPRP2		3'	a	1436	g	R	5	34	3	0	0.375	0.00487805	0.00487805	0.139419	1			no	no	AACGTGGTGCAGCTATTGCGG
ENST00000308303	1	q25.3	Niban protein. [Source:SWISSPROT;Acc:Q9BZQ8]	UNKNOWN		3'	g	6664	a	R	8	20	10	3	0.425121	0.0048798	0.0048798	0.139419	1			IRES	IRES	GTGATTCATAGCAATTTTGAT
ENST00000158302	7	p22.1	Actin, cytoplasmic 1 (Beta-actin). [Source:SWISSPROT;Acc:P02570]	ACTB		3'	g	1531	a	R	2	873	20	1555	0.268646	0.00492695	0.00492695	0.140005	1			15-LOX-DICE	15-LOX-DICE	TTCTCTCTAAGGAGAATGGCC
ENST00000281589	13	q12.13	Polyadenylate-binding protein 3 (Poly(A)-binding protein 3) (PABP 3) (Testis-specific poly(A)-binding protein). [Source:SWISSPROT;Acc:Q9H361]	PABPC3		3'	g	1982	a	R	101	4	286	0	0.739018	0.00498468	0.00498468	0.140653	1			no	no	TAAACATCGAGAAACTATGGG
ENST00000245705	2	p11.2	Plasminogen-related protein B precursor. [Source:SWISSPROT;Acc:Q02325]	PLGLB1		3'	g	777	t	K	1	9	4	0	0.8	0.00499501	0.00499501	0.140653	1			IRES	IRES	TTGAATTTGTGGATGTGGAAC
ENST00000331268	15	q25.1	Transcription factor-like protein MRG15 (MORF-related gene 15 protein) (Mortality factor 4-like 1) (MSL3-1 protein) (HSPC008/HSPC061). [Source:SWISSPROT;Acc:Q9UBU8]	MORF4L1		3'	t	1656	c	Y	134	8	130	0	0.492424	0.00500835	0.00500835	0.140653	1			IRES	IRES	ACATGATAGATGCAATGCACT
ENST00000305188	8	p21.1	NULL	ESCO2		3'	c	3552	t	Y	0	166	8	173	0.489676	0.00508113	0.00508113	0.142083	1			no	no	AACCCCGTCTCTACTAAAAAT
ENST00000326592	9	p24.3	NULL	UNKNOWN		3'	t	1609	c	Y	48	13	101	7	0.327852	0.00510616	0.00510616	0.142348	1			IRES	IRES	GGAGCCTTTGTCCGCGTGTCA
ENST00000243776	2	q35	chondroitin polymerizing factor; chondroitin sulfate synthase 2. [Source:RefSeq;Acc:NM_024536]	UNKNOWN	rs1043922	3'	c	2938	t	Y	1	38	15	55	0.346102	0.00513236	0.00513236	0.142348	1			no	no	CTCCCAACTTCTCCCTTTTGG
ENST00000262976	20	q13.13	Phosphatidylinositol 3,4,5-trisphosphate-dependent Rac exchanger 1 protein (P-Rex1 protein). [Source:SWISSPROT;Acc:Q8TCU6]	UNKNOWN		3'	g	6045	a	R	0	26	5	11	0.702703	0.00513479	0.00513479	0.142348	1			IRES	IRES	CTGAGGTGCCGTGTCACACGG
ENST00000299596	11	p15.4	NULL	TMEM41B		3'	c	1763	t	Y	2	78	13	77	0.369892	0.00514477	0.00514477	0.142348	1			IRES	IRES	CCAGGATGGTCTCGATCTCCT
ENST00000326592	9	p24.3	NULL	UNKNOWN		3'	t	1635	c	Y	44	16	92	10	0.291855	0.00518491	0.00518491	0.143082	1			no	no	CATCCCTCCTTTGCCGCCACC
ENST00000266122	6	p21.33	Probable ATP-dependent RNA helicase p47 (HLA-B associated transcript- 1). [Source:SWISSPROT;Acc:Q13838]	UNKNOWN		3'	g	1835	t	K	0	115	9	140	0.45098	0.00521344	0.00521344	0.143493	1			no	no	TAGAAGACTCGCCCATTTTGG
ENST00000299987	17	q24.1	NULL	UNKNOWN		3'	a	1752	g	R	23	33	29	13	0.275084	0.00525695	0.00525695	0.144312	1			no	no	CTCCAAAAATAAGGACCTTCA
ENST00000285718	2	q13	NULL	UNKNOWN	rs4499435	5'	c	925	t	Y	11	50	34	54	0.236325	0.00535423	0.00535423	0.146197	1			15-LOX-DICE	15-LOX-DICE	GCAGAGACGCCCCCGCCACAG
ENST00000324607	6	p22.3	Similar to cDNA sequence BC023845. [Source:SPTREMBL;Acc:Q86XC2]	OACT1		3'	a	1196	g	R	10	134	25	119	0.24393	0.00536733	0.00536733	0.146197	1			15-LOX-DICE	15-LOX-DICE	TCAGCCTCCCAAGTAGCTGGG
ENST00000305473	16	p12.1	NULL	UNKNOWN		3'	c	838	t	Y	2	231	25	535	0.227493	0.00546001	0.00546001	0.148286	1			IRES	IRES	TCTGGACTTTCCAGTGATGCC
ENST00000292807	3	q27.1	Clathrin coat assembly protein AP50 (Clathrin coat associated protein AP50) (Plasma membrane adaptor AP-2 50 kDa protein) (HA2 50 kDa subunit) (Clathrin assembly protein complex 2 medium chain) (AP-2 mu 2 chain). [Source:SWISSPROT;Acc:P20172]	AP2M1	rs1057502	3'	c	1845	t	Y	3	221	12	171	0.363776	0.00549895	0.00549895	0.148286	1			no	no	AGTCCCTACTCTGCTTTGGGA
ENST00000278544	11	q13.5	Alkaline phytoceramidase (EC 3.5.1.-) (aPHC) (Alkaline ceramidase) (Alkaline dihydroceramidase SB89). [Source:SWISSPROT;Acc:Q9NUN7]	PHCA		3'	a	3246	c	M	0	25	4	7	0.78125	0.00560224	0.00560224	0.150138	1			IRES	IRES	TTTGCATATCACCTAATGTGA
ENST00000279452	11	p13	CD44 antigen precursor (Phagocytic glycoprotein I) (PGP-1) (HUTCH-I) (Extracellular matrix receptor-III) (ECMR-III) (GP90 lymphocyte homing/adhesion receptor) (Hermes antigen) (Hyaluronate receptor) (Heparan sulfate proteoglycan) (Epican) (CDw44). [Source:SWISSPROT;Acc:P16070]	CD44	rs8193	3'	c	2667	t	Y	6	21	20	15	0.352564	0.00561195	0.00561195	0.150138	1			IRES	IRES	CTGGGCATTGCTTTCCACTGA
ENST00000333511	19	p13.3	Basigin precursor (Leukocyte activation antigen M6) (Collagenase stimulatory factor) (Extracellular matrix metalloproteinase inducer) (EMMPRIN) (5F7) (CD147 antigen) (Tumor cell-derived collagenase stimulatory factor) (TCSF) (OK blood group antigen). [Source:SWISSPROT;Acc:P35613]	BSG	rs14173	5'	a	51	g	R	0	257	11	422	0.378498	0.00566508	0.00566508	0.150611	1			no	no	AGGAATAGGAATCATGGCGGC
ENST00000220772	8	p11.21	secreted frizzled-related protein 1; secreted apoptosis-related protein 2. [Source:RefSeq;Acc:NM_003012]	SFRP1	rs3242	3'	c	4391	t	Y	8	36	23	29	0.295782	0.00566664	0.00566664	0.150611	1			no	no	AATTCCCGTACGTGTTCATTT
ENST00000216797	14	q13.2	NF-kappaB inhibitor alpha (Major histocompatibility complex enhancer- binding protein MAD3) (I-kappa-B-alpha) (IkappaBalpha) (IKB-alpha). [Source:SWISSPROT;Acc:P25963]	NFKBIA		3'	c	1058	t	Y	14	43	44	51	0.216067	0.00568694	0.00568694	0.150611	1			IRES	IRES	ACGTTATGAGCGCAAAGGGGC
ENST00000326592	9	p24.3	NULL	UNKNOWN		3'	a	1130	g	R	3	29	18	32	0.332553	0.0057937	0.0057937	0.151997	1			15-LOX-DICE	15-LOX-DICE	GCACCATTCCAGAACTGCCCA
ENST00000258613	13	q14.3	thrombospondin type I domain-containing 1 isoform 1; transmembrane molecule with thrombospondin module; 4833423O18Rik. [Source:RefSeq;Acc:NM_018676]	THSD1		3'	a	2912	g	R	8	19	13	5	0.410714	0.00582809	0.00582809	0.152429	1			NO	no	ATTTCTATTGATTTATTAGTA
ENST00000305610	6	p21.32	HLA class II histocompatibility antigen, DR alpha chain precursor (MHC class II antigen DRA). [Source:SWISSPROT;Acc:P01903]	UNKNOWN	rs1131541	3'	a	978	t	W	48	37	144	54	0.156593	0.00588258	0.00588258	0.152853	1			NO	no	CCACCCCAAGAGTGGTTATGC
ENST00000331147	X	q28	NULL	FAM39A		3'	c	657	t	Y	1	61	16	103	0.313128	0.00588792	0.00588792	0.152853	1			IRES	IRES	GCGGGGACTTCTGTCTGCCTG
ENST00000307808	4	q21.3	AF-4 protein (Proto-oncogene AF4) (FEL protein). [Source:SWISSPROT;Acc:P51825]	AFF1		3'	t	9151	c	Y	0	57	6	39	0.59375	0.00604884	0.00604884	0.155876	1			no	no	GAATAAAATTTAGCTGCCTTG
ENST00000260061	11	q13.5	GARP protein precursor (Garpin) (Glycoprotein A repetitions predominant). [Source:SWISSPROT;Acc:Q14392]	LRRC32	rs3197153	3'	a	3570	g	R	1	13	4	1	0.728571	0.00610595	0.00610595	0.156963	1			15-LOX-DICE	15-LOX-DICE	ACAGGTAAAAAGCCTCACCCA
ENST00000173785	10	p15.2	Core promoter element-binding protein (Kruppel-like factor 6) (B-cell derived protein 1) (Proto-oncogene BCD1) (Transcription factor Zf9) (GC-rich sites binding factor GBF). [Source:SWISSPROT;Acc:Q99612]	KLF6		3'	c	1206	t	Y	5	34	33	60	0.230123	0.00612252	0.00612252	0.157005	1			no	no	CTGTAAGAAGCGGCATAGCAC
ENST00000205402	7	q31.1	Dihydrolipoyl dehydrogenase, mitochondrial precursor (EC 1.8.1.4) (Dihydrolipoamide dehydrogenase) (Glycine cleavage system L protein). [Source:SWISSPROT;Acc:P09622]	DLD	rs17154615	3'	g	1643	t	K	5	35	16	25	0.345238	0.00615111	0.00615111	0.157355	1			NO	IRES	ATTTTTTTCTGAAATTTCCTG
ENST00000262428	16	q24.1	Coactosin-like protein. [Source:SWISSPROT;Acc:Q14019]	COTL1	rs1047121	3'	t	1627	a	W	39	76	68	67	0.166983	0.0062032	0.0062032	0.158302	1			IRES	LOST	GCACCACACATTCAAAAGGAT
ENST00000248553	7	q11.23	Heat shock 27 kDa protein (HSP 27) (Stress-responsive protein 27) (SRP27) (Estrogen-regulated 24 kDa protein) (28 kDa heat shock protein). [Source:SWISSPROT;Acc:P04792]	HSPB1		3'	t	799	a	W	2	377	15	490	0.317186	0.00624026	0.00624026	0.158494	1			no	no	GTTCTTTTGATACATTTATCT
ENST00000259925	6	p21.33	Tubulin beta-5 chain. [Source:SWISSPROT;Acc:P05218]	UNKNOWN	rs12178308	3'	c	1542	g	S	0	378	11	639	0.371681	0.00625879	0.00625879	0.158494	1			15-LOX-DICE	15-LOX-DICE	TACTCAACTGCCCCTTTCCTC
ENST00000293230	17	q25.1	Cytoglobin (Histoglobin) (HGb) (Stellate cell activation-associated protein). [Source:SWISSPROT;Acc:Q8WWM9]	CYGB	rs8189	3'	g	1481	a	R	6	12	17	5	0.445013	0.00627103	0.00627103	0.158494	1			IRES	IRES	GGGCAGCCCCGGGGGATCCGG
ENST00000244745	6	p22.3	Transcription factor SOX-4. [Source:SWISSPROT;Acc:Q06945]	SOX4	rs14256	5'	c	218	t	Y	0	51	6	35	0.593023	0.00630569	0.00630569	0.158988	1			15-LOX-DICE + GY-Box	15-LOX-DICE + GY-Box	AGTTGAGGGGCCAGTTCGGCC
ENST00000327773	13	q34	growth arrest-specific 6; AXL stimulatory factor. [Source:RefSeq;Acc:NM_000820]	GAS6		3'	c	2193	t	Y	1	87	13	118	0.352962	0.00639296	0.00639296	0.160803	1			TOP + IRES	TOP + IRES	CGGCAGGCTTCTCAGTCTCTG
ENST00000229239	12	p13.31	Glyceraldehyde 3-phosphate dehydrogenase, liver (EC 1.2.1.12) (GAPDH). [Source:SWISSPROT;Acc:P04406]	GAPDH		3'	g	1235	a	R	1	1177	19	2655	0.25715	0.00652397	0.00652397	0.163317	1			no	no	TTGCCATGTAGACCCCTTGAA
ENST00000216962	20	p11.21	Glycogen phosphorylase, brain form (EC 2.4.1.1). [Source:SWISSPROT;Acc:P11216]	PYGB	rs7019	3'	c	3743	t	Y	11	34	41	44	0.224359	0.00657088	0.00657088	0.1641	1			15-LOX-DICE	15-LOX-DICE + 15-LOX-DICE	CAACCTGCCTCCCATTGCCCA
ENST00000322028	11	p15.5	DNA-directed RNA polymerase II 7.6 kDa polypeptide (EC 2.7.7.6) (RPB10) (RPB7.6) (RPABC5). [Source:SWISSPROT;Acc:P52436]	POLR2L	rs3059	3'	a	264	g	R	12	82	23	56	0.251346	0.00658738	0.00658738	0.164123	1			NO	no	TGAGCGTCCTACCCCGAATTC
ENST00000263258	19	q13.33	Ferritin light chain (Ferritin L subunit). [Source:SWISSPROT;Acc:P02792]	FTL		3'	g	736	a	R	0	1009	9	1347	0.428268	0.00662097	0.00662097	0.164348	1			15-LOX-DICE	15-LOX-DICE	CCCTTGCAAAGTAATAGGGCT
ENST00000216554	14	q32.32	Eukaryotic translation initiation factor 5 (eIF-5). [Source:SWISSPROT;Acc:P55010]	EIF5	rs12896	5'	c	130	t	Y	4	35	21	42	0.294545	0.00662771	0.00662771	0.164348	1			no	no	GGCGGCGGCACCTGGCCCGGC
ENST00000270751	1	p36.13	NULL	UNKNOWN		5'	a	38	c	M	0	52	9	65	0.444444	0.00671208	0.00671208	0.164756	1			IRES	IRES	GCTGGTTGTCACACGTCCGGA
ENST00000305473	16	p12.1	NULL	UNKNOWN		3'	c	1004	t	Y	5	246	28	421	0.2173	0.00672765	0.00672765	0.164756	1			no	no	AACCCTCACTCTAAACTTTCC
ENST00000244636	6	p22.2	NULL	UNKNOWN		5'	g	35	a	R	255	103	735	207	0.0746823	0.00675912	0.00675912	0.164756	1			no	no	AAAACCGTGTGCTATTAGCCA
ENST00000216520	14	q24.1	Enhancer of rudimentary homolog. [Source:SWISSPROT;Acc:Q14259]	ERH		3'	t	583	c	Y	1	111	9	95	0.438835	0.0067697	0.0067697	0.164756	1			NO	no	TAATGTTGGTTCCAGTCCTTC
ENST00000313213	2	p23.3	profilin family, member 4. [Source:RefSeq;Acc:NM_199346]	PFN4	rs1056123	3'	a	591	c	M	0	8	6	3	0.727273	0.00678733	0.00678733	0.164756	1			no	no	ATGAAAGACAATTTTATTATT
ENST00000319136	22	q12.3	Apolipoprotein L1 precursor (Apolipoprotein L-I) (Apolipoprotein L) (ApoL-I) (Apo-L) (ApoL). [Source:SWISSPROT;Acc:O14791]	APOL1		3'	c	2186	a	M	0	8	6	3	0.727273	0.00678733	0.00678733	0.164756	1			no	no	AGATCGAGACCATCCTGGCTA
ENST00000261497	17	p11.2	Ubiquitin carboxyl-terminal hydrolase 22 (EC 3.1.2.15) (Ubiquitin thiolesterase 22) (Ubiquitin-specific processing protease 22) (Deubiquitinating enzyme 22) (Fragment). [Source:SWISSPROT;Acc:Q9UPT9]	USP22	rs6618	3'	g	5058	t	K	28	48	52	39	0.201724	0.00681039	0.00681039	0.164756	1			no	no	AAATAAAAATGAAGAAAAAAA
ENST00000261313	12	q24.23	Phosphatidylethanolamine-binding protein (PEBP) (Prostatic binding protein) (HCNPpp) (Neuropolypeptide h3) (Raf kinase inhibitor protein) (RKIP) [Contains: Hippocampal cholinergic neurostimulating peptide (HCNP)]. [Source:SWISSPROT;Acc:P30086]	PEBP1	rs1050547	5'	c	48	t	Y	2	132	11	114	0.382739	0.00682237	0.00682237	0.164756	1			IRES + GY-Box	IRES + GY-Box	CGCGTCGCCTCTGTCGCCCGC
ENST00000300026	15	q22.31	Peptidyl-prolyl cis-trans isomerase B precursor (EC 5.2.1.8) (PPIase) (Rotamase) (Cyclophilin B) (S-cyclophilin) (SCYLP) (CYP-S1). [Source:SWISSPROT;Acc:P23284]	PPIB		3'	c	920	g	S	2	418	7	196	0.45856	0.00682359	0.00682359	0.164756	1			no	no	ATTCCACAGGCCCATGGACTC
ENST00000286371	3	q23	Sodium/potassium-transporting ATPase beta-3 chain (Sodium/potassium- dependent ATPase beta-3 subunit) (ATPB-3). [Source:SWISSPROT;Acc:P54709]	ATP1B3	rs1050190	3'	g	1105	t	K	11	84	34	100	0.212077	0.00682677	0.00682677	0.164756	1			15-LOX-DICE + IRES	15-LOX-DICE + IRES	TAGGATGGGGGTCTTGTCCTC
ENST00000263433	19	q13.42	protein phosphatase 1, regulatory subunit 12C; myosin-binding subunit 85. [Source:RefSeq;Acc:NM_017607]	PPP1R12C	rs1043813	3'	c	2834	t	Y	1	50	10	47	0.424555	0.00691868	0.00691868	0.16622	1			no	no	CGCCCACTGTCTGGGGCAGGG
ENST00000172853	2	q23.3	Nebulin (Fragment). [Source:SPTREMBL;Acc:Q9Y5Z1]	NEB		3'	t	3146	c	Y	0	38	3	7	0.844444	0.00693802	0.00693802	0.16622	1			no	no	TTTCTGTGCCTAGAGTCTTTC
ENST00000295761	3	p25.1	Fibulin-2 precursor. [Source:SWISSPROT;Acc:P98095]	FBLN2	rs1061390	3'	t	2000	a	W	8	28	15	12	0.352174	0.00694957	0.00694957	0.16622	1			IRES	IRES	GGTGATGACCTGAGGACCAGA
ENST00000315614	17	p13.1	G protein pathway suppressor 2 (GPS2 protein). [Source:SWISSPROT;Acc:Q13227]	GPS2	rs1043779	3'	c	4895	t	Y	1	20	6	7	0.597884	0.0070176	0.0070176	0.167092	1			no	no	AGCACTCCGTCTGATGGGAGG
ENST00000270929	1	p34.2	Solute carrier family 2, facilitated glucose transporter, member 1 (Glucose transporter type 1, erythrocyte/brain) (HepG2 glucose transporter). [Source:SWISSPROT;Acc:P11166]	SLC2A1		3'	c	2024	t	Y	0	106	7	99	0.517073	0.00705346	0.00705346	0.167404	1			no	no	CTTCACCCAGCTAATCTGTAG
ENST00000321599	3	p21.31	inositol hexaphosphate kinase 1. [Source:RefSeq;Acc:NM_153273]	IHPK1		3'	c	4422	t	Y	0	39	7	34	0.534247	0.0070771	0.0070771	0.167587	1			no	no	CCGCTTGTGTCTGAGGTCGTG
ENST00000271940	1	q22	GTP-binding protein Rit1 (Ras-like protein expressed in many tissues) (Ras-like without CAAX protein 1). [Source:SWISSPROT;Acc:Q92963]	RIT1	rs493446	5'	g	116	c	S	3	4	13	0	0.8125	0.00722394	0.00722394	0.169956	1			no	no	CGGGGCAACCGAGGAAGGCCC
ENST00000310118	3	q27.1	26S proteasome non-ATPase regulatory subunit 2 (26S proteasome regulatory subunit S2) (26S proteasome subunit p97) (Tumor necrosis factor type 1 receptor associated protein 2) (55.11 protein). [Source:SWISSPROT;Acc:Q13200]	PSMD2		3'	c	3304	t	Y	1	86	15	143	0.313046	0.00722413	0.00722413	0.169956	1			IRES	IRES	ACCAGGGGCTCTGAACTGCAG
ENST00000257322	13	q33.3	NULL	UNKNOWN	rs1059417	3'	c	1605	t	Y	4	108	14	89	0.326001	0.00739939	0.00739939	0.172883	1			NO	IRES	TTGGTCAACTCTGATACAAAG
ENST00000272082	1	q42.12	Signal recognition particle 9 kDa protein (SRP9). [Source:SWISSPROT;Acc:P49458]	SRP9		5'	c	75	t	Y	0	49	15	119	0.291667	0.00745686	0.00745686	0.173839	1			IRES	IRES	TGAGGCCTTGCTTCTCTTTAC
ENST00000226760	4	p16.1	Wolframin. [Source:SWISSPROT;Acc:O76024]	WFS1	rs1046325	3'	a	3117	g	R	0	17	7	13	0.566667	0.00752952	0.00752952	0.174373	1			IRES	IRES	GTGCCAGGCTAGACTAGGAGG
ENST00000304275	9	p21.3	AF-9 protein. [Source:SWISSPROT;Acc:P42568]	UNKNOWN		5'	t	696	c	Y	4	3	55	2	0.532203	0.00759078	0.00759078	0.17525	1			no	no	GCAGCAGCAGTAGCAGCAGCA
ENST00000233604	2	q24.2	Glucagon precursor [Contains: Glicentin-related polypeptide (GRPP); Glucagon; Glucagon-like peptide 1 (GLP1); Glucagon-like peptide 2 (GLP2)]. [Source:SWISSPROT;Acc:P01275]	GCG		3'	g	812	a	R	1	1915	2	102	0.616097	0.00761408	0.00761408	0.17525	1			IRES + Brd-Box	IRES + Brd-Box	ATTACAAATGGAATAAAGTTT
ENST00000316509	17	p13.1	Vesicle-associated membrane protein 2 (VAMP-2) (Synaptobrevin 2). [Source:SWISSPROT;Acc:P19065]	VAMP2		3'	c	2100	t	Y	5	60	12	33	0.351044	0.00764307	0.00764307	0.175457	1			no	no	GCCCCCAATTCTGTGGCGCAT
ENST00000072713	11	p15.5	Placental ribonuclease inhibitor (Ribonuclease/angiogenin inhibitor) (RAI) (RNase inhibitor) (RI). [Source:SWISSPROT;Acc:P13489]	RNH1	rs1049499	3'	a	1692	c	M	0	64	11	109	0.369942	0.0076777	0.0076777	0.175868	1			no	no	TATTTTGGACACTTTATAATC
ENST00000253408	17	q21.31	Glial fibrillary acidic protein, astrocyte (GFAP). [Source:SWISSPROT;Acc:P14136]	GFAP	rs11558961	3'	c	1327	g	S	5	8	29	7	0.386275	0.00777405	0.00777405	0.177302	1			15-LOX-DICE	LOST	GGCCTCTGCCCCGTCTCATGA
ENST00000158302	7	p22.1	Actin, cytoplasmic 1 (Beta-actin). [Source:SWISSPROT;Acc:P02570]	ACTB		3'	t	1295	a	W	0	364	14	874	0.294023	0.00791167	0.00791167	0.179631	1			no	no	GGCATGGCTTTATTTGTTTTT
ENST00000255477	13	q14.13	Translationally controlled tumor protein (TCTP) (p23) (Histamine- releasing factor) (HRF). [Source:SWISSPROT;Acc:P13693]	TPT1	rs2234227	3'	c	666	g	S	0	1108	11	2000	0.356499	0.00792742	0.00792742	0.179631	1			no	no	CACCTGTCATCATAACTGGCT
ENST00000238156	12	q24.31	limkain beta 2. [Source:RefSeq;Acc:NM_025140]	CCDC92	rs9863	3'	a	1295	g	R	3	18	13	12	0.4125	0.00799111	0.00799111	0.179948	1			NO	15-LOX-DICE	TCTTCTTCACACCAAAATATG
ENST00000275521	7	p13	Insulin-like growth factor binding protein 3 precursor (IGFBP-3) (IBP-3) (IGF-binding protein 3). [Source:SWISSPROT;Acc:P17936]	IGFBP3		3'	c	2279	t	Y	2	154	16	223	0.297377	0.00802513	0.00802513	0.179948	1			no	no	CAGGGAGACTCTGCCCTGCTG
ENST00000332865	11	p15.5	blocked early in transport 1 homolog (S. cerevisiae) like; golgi SNARE 15 kDa protein. [Source:RefSeq;Acc:NM_016526]	BET1L	rs3782123	3'	g	440	t	K	4	8	15	3	0.516746	0.00803225	0.00803225	0.179948	1			IRES	IRES	CCTTTGCAATGATAATTGTGG
ENST00000302754	19	p13.2	Transcription factor jun-B. [Source:SWISSPROT;Acc:P17275]	JUNB		3'	c	1531	t	Y	0	98	8	114	0.462264	0.0080469	0.0080469	0.179948	1			TOP	TOP	TGTTTTTTTTCTGCTGGAAAC
ENST00000292807	3	q27.1	Clathrin coat assembly protein AP50 (Clathrin coat associated protein AP50) (Plasma membrane adaptor AP-2 50 kDa protein) (HA2 50 kDa subunit) (Clathrin assembly protein complex 2 medium chain) (AP-2 mu 2 chain). [Source:SWISSPROT;Acc:P20172]	AP2M1		3'	c	1587	t	Y	4	184	17	202	0.286208	0.00807551	0.00807551	0.179948	1			NO	IRES	GAGTCTAGGTCTGGGCCAAGC
ENST00000320246	9	q33.3	Serine/threonine-protein kinase Nek6 (EC 2.7.1.37) (NimA-related protein kinase 6) (Protein kinase SID6-1512). [Source:SWISSPROT;Acc:Q9HC98]	NEK6		3'	a	1521	g	R	6	28	17	19	0.334875	0.00811211	0.00811211	0.179948	1			IRES	IRES	TTTAGTTCTTAGTATCTTTTC
ENST00000328219	6	p22.1	Nonhistone chromosomal protein HMG-17-like 3 (Non-histone chromosomal protein) (High-mobility group nucleosome binding domain 4). [Source:SWISSPROT;Acc:O00479]	HMGN4		3'	t	1612	c	Y	6	28	17	19	0.334875	0.00811211	0.00811211	0.179948	1			no	no	GTCCTGATTATTGCAACTTTA
ENST00000308627	6	p21.32	Bromodomain-containing protein 2 (RING3 protein) (O27.1.1). [Source:SWISSPROT;Acc:P25440]	BRD2		3'	c	4181	g	S	0	60	7	57	0.512821	0.00825261	0.00825261	0.182669	1			no	no	GGAGTGATCTCTTGGACACAG
ENST00000327153	10	q23.31	Lysosomal acid lipase/cholesteryl ester hydrolase precursor (EC 3.1.1.13) (LAL) (Acid cholesteryl ester hydrolase) (Sterol esterase) (Lipase A) (Cholesteryl esterase). [Source:SWISSPROT;Acc:P38571]	LIPA	rs1131706	3'	t	2109	a	W	5	48	17	42	0.306061	0.00865071	0.00865071	0.18867	1			IRES	IRES	GAAGTGTCCTTGTTCATTTTC
ENST00000301281	19	p13.3	UBX domain-containing protein 1. [Source:SWISSPROT;Acc:Q9BZV1]	UBXD1		3'	t	1743	c	Y	9	37	30	41	0.24359	0.0086832	0.0086832	0.18867	1			no	no	CAGGAGGGGATGCTGGCCTTC
ENST00000229239	12	p13.31	Glyceraldehyde 3-phosphate dehydrogenase, liver (EC 1.2.1.12) (GAPDH). [Source:SWISSPROT;Acc:P04406]	GAPDH		5'	t	69	a	W	0	781	25	3728	0.173209	0.00873821	0.00873821	0.189031	1			no	no	CATCTTCTTTTGCGTCGCCAG
ENST00000217439	20	q13.12	Terminal deoxynucleotidyltransferase interacting factor 1 (TdT interacting factor 1) (TdIF1). [Source:SWISSPROT;Acc:Q9H147]	DNTTIP1	rs2664539	5'	g	56	a	R	3	6	21	4	0.475	0.00875575	0.00875575	0.189031	1			IRES	IRES	TGGGGGCCGGGGGCGCCATGG
ENST00000263280	19	q13.32	Striatin 4 (Zinedin). [Source:SWISSPROT;Acc:Q9NRL3]	STRN4		3'	a	2390	g	R	3	6	24	5	0.434343	0.00902813	0.00902813	0.192656	1			no	no	TCTGTTTGCCATGGAGCCTGG
ENST00000319833	12	q15	Dual-specificity tyrosine-phosphorylation regulated kinase 2 (EC 2.7.1.-). [Source:SWISSPROT;Acc:Q92630]	DYRK2		3'	a	3319	c	M	0	12	4	3	0.8	0.00902993	0.00902993	0.192656	1			IRES	IRES	TGGGTAGTACAGATTAGGATA
ENST00000311380	10	p11.22	Rho GTPase activating protein 12. [Source:RefSeq;Acc:NM_018287]	ARHGAP12		3'	a	4222	t	W	0	5	17	8	0.384615	0.0090312	0.0090312	0.192656	1			IRES	IRES	TTGCCTAAAGATGTCCTTAAT
ENST00000298248	13	q12.11	Lambda-crystallin homolog. [Source:SWISSPROT;Acc:Q9Y2S2]	CRYL1		5'	c	118	t	Y	0	34	3	7	0.829268	0.00906071	0.00906071	0.192656	1			IRES	IRES	AGTCATTGGGCGAAGCTGGGC
ENST00000262832	22	q13.1	Eukaryotic translation initiation factor 3 subunit 6 interacting protein (HSPC021/HSPC025). [Source:SWISSPROT;Acc:Q9Y262]	EIF3S6IP		3'	c	2432	t	Y	0	158	7	162	0.49375	0.00926358	0.00926358	0.195614	1			no	no	AGTAAAGGATCTTTGGAGCC
ENST00000265298	7	p14.3	Aquaporin-CHIP (Water channel protein for red blood cells and kidney proximal tubule) (Aquaporin 1) (AQP-1) (Urine water channel). [Source:SWISSPROT;Acc:P29972]	UNKNOWN		3'	c	2644	t	Y	9	41	28	43	0.244852	0.00926534	0.00926534	0.195614	1			no	no	CTGCCTGGTTCTAGGCTGCTG
ENST00000270459	19	q13.43	TTF-I interacting peptide 20 (Fragment). [Source:SPTREMBL;Acc:O00455]	UNKNOWN		3'	t	1487	c	Y	7	11	19	5	0.418269	0.00941755	0.00941755	0.198032	1			no	no	TTTTCCCTGCTCTTCCTCAGT
ENST00000274615	5	q35.2	Complexin 2 (Synaphin 1) (921-L). [Source:SWISSPROT;Acc:Q13329]	CPLX2		3'	c	2202	t	Y	1	13	8	7	0.538889	0.00949525	0.00949525	0.198498	1			no	no	CTCCTGTCACCCCACGCTCTG
ENST00000305126	5	q31.1	Transforming growth factor-beta induced protein IG-H3 precursor (Beta IG-H3) (Kerato-epithelin) (RGD-containing collagen associated protein) (RGD-CAP). [Source:SWISSPROT;Acc:Q15582]	TGFBI		3'	t	2685	g	K	28	126	70	171	0.138528	0.00951988	0.00951988	0.198498	1			no	no	GAGCTTAGATTTCCCTATTGT
ENST00000259342	9	q34.11	NULL	C9orf78		3'	g	933	c	S	1	24	9	19	0.45814	0.00952842	0.00952842	0.198498	1			15-LOX-DICE	15-LOX-DICE	GAGTTGTGCAGAGTGGGATGT
ENST00000224073	9	q34.3	endothelial differentiation-related factor 1 isoform alpha; multiprotein bridging factor 1. [Source:RefSeq;Acc:NM_003792]	EDF1		3'	c	518	g	S	0	100	7	102	0.49505	0.00954273	0.00954273	0.198498	1			no	no	GATCTCGTTCCGCCGGTTCCC
ENST00000266085	22	q12.3	Metalloproteinase inhibitor 3 precursor (TIMP-3) (Tissue inhibitor of metalloproteinases-3) (MIG-5 protein). [Source:SWISSPROT;Acc:P35625]	TIMP3		3'	a	3312	c	M	0	67	4	28	0.705263	0.00955271	0.00955271	0.198498	1			IRES	IRES	ATTGTTGGTCACTGGGGAAAG
ENST00000262626	19	q13.12	Serine protease hepsin (EC 3.4.21.-) (Transmembrane protease, serine 1). [Source:SWISSPROT;Acc:P05981]	HPN		3'	c	1749	t	Y	10	7	13	0	0.565217	0.009553	0.009553	0.198498	1			IRES	IRES	CCCCTGATGACGGGATGCTCT
ENST00000235432	1	p36.13	NULL	PLEKHM2	rs7748	3'	g	3891	c	S	4	43	14	34	0.336219	0.00957419	0.00957419	0.198515	1			TOP	TOP	TGCCCTGCCTGTCCCCTCAAC
ENST00000279550	12	p13.2	DNA-binding protein A (Cold shock domain protein A) (Single-strand DNA binding protein NF-GMB). [Source:SWISSPROT;Acc:P16989]	CSDA		3'	t	1527	c	Y	0	148	4	65	0.694836	0.0096208	0.0096208	0.198515	1			IRES	IRES	AATGCTTTTTTTTCCGTTTTT
ENST00000225308	17	q21.31	Mitochondrial carrier protein CGI-69 (PRO2163). [Source:SWISSPROT;Acc:Q9BZJ4]	UNKNOWN	rs1059689	3'	c	1322	t	Y	0	83	10	135	0.380734	0.00962584	0.00962584	0.198515	1			15-LOX-DICE	15-LOX-DICE	AAGACCAAATCTTCCAGCTGC
ENST00000287667	16	p13.11	Protein pM5 precursor. [Source:SWISSPROT;Acc:Q15155]	NOMO1	rs7179	3'	g	4057	a	R	29	13	58	7	0.316667	0.00964608	0.00964608	0.198515	1			no	no	CGTTTGCAAGGAGAGTTCCAG
ENST00000234590	1	p36.23	Alpha enolase (EC 4.2.1.11) (2-phospho-D-glycerate hydro-lyase) (Non- neural enolase) (NNE) (Enolase 1) (Phosphopyruvate hydratase). [Source:SWISSPROT;Acc:P06733]	ENO1		3'	c	1592	t	Y	1	447	21	1216	0.223337	0.0096482	0.0096482	0.198515	1			IRES	IRES	CCGTGGAGTTCGTACCGCTTC
ENST00000312209	1	p34.3	NULL	C1orf108		5'	c	90	t	Y	0	14	11	21	0.4	0.00967143	0.00967143	0.198604	1			NO	IRES	GCCTCTTGGGCCGCACTTACC
ENST00000329841	15	q26.3	Aldehyde dehydrogenase 6 (EC 1.2.1.5). [Source:SWISSPROT;Acc:P47895]	ALDH1A3	rs7045	3'	c	3396	t	Y	2	25	10	17	0.428571	0.00970984	0.00970984	0.198884	1			NO	IRES	AGCTGCAGATCGCATCCCACA
ENST00000304271	11	q13.2	NULL	UNKNOWN		5'	c	277	t	Y	1	23	12	27	0.383077	0.00974182	0.00974182	0.198884	1			no	no	TGGGAGCATCCCCTTAGCAGC
ENST00000203630	12	p13.31	Myeloid leukemia factor 2 (Myelodysplasia-myeloid leukemia factor 2). [Source:SWISSPROT;Acc:Q15773]	MLF2	rs13402	5'	g	96	c	S	1	70	17	143	0.273083	0.00977874	0.00977874	0.199126	1			no	no	TCCGGGCCGCGACCCTGACCC
ENST00000258098	2	p13.2	Rab11 interacting protein Rip11 (Gamma-SNAP-associated factor-1) (Gaf-1) (Phosphoprotein pp75). [Source:SWISSPROT;Acc:Q9BXF6]	RAB11FIP5	rs1046139	3'	t	2751	g	K	3	22	11	13	0.414286	0.00979897	0.00979897	0.199126	1			no	no	TTTCTTCTCCTAGCCACACTT
ENST00000013222	7	p14.3	Indolethylamine N-methyltransferase (EC 2.1.1.49) (Aromatic alkylamine N-methyltransferase) (Indolamine N-methyltransferase) (Arylamine N- methyltransferase) (Amine N-methyltransferase). [Source:SWISSPROT;Acc:O95050]	INMT		3'	c	1457	t	Y	0	15	5	7	0.681818	0.00981048	0.00981048	0.199126	1			15-LOX-DICE	15-LOX-DICE	CTCCGCCTCCCGGGTTCACGC
ENST00000283882	16	q23.1	craniofacial development protein 1; phosphoprotein (Bucentaur). [Source:RefSeq;Acc:NM_006324]	CFDP1		3'	c	1183	t	Y	5	58	9	22	0.367857	0.00985629	0.00985629	0.199398	1			no	no	GTATCTTAATCACAAATGGTT
ENST00000297661	9	p13.3	ubiquitin associated protein. [Source:RefSeq;Acc:NM_016525]	UBAP1		3'	g	2175	t	K	1	20	6	8	0.571429	0.00988844	0.00988844	0.199398	1			IRES	LOST	TGAGACTGGTGGACTGAACTC
ENST00000259891	6	p22.1	Myelin-oligodendrocyte glycoprotein precursor. [Source:SWISSPROT;Acc:Q16653]	UNKNOWN		3'	a	2243	g	R	0	10	7	7	0.588235	0.00991609	0.00991609	0.199398	1			no	no	GTGAAACCCCATCTCTACTAA
ENST00000325558	11	q12.2	Pepsin A precursor (EC 3.4.23.1). [Source:SWISSPROT;Acc:P00790]	UNKNOWN	rs1063425	3'	c	1240	t	Y	1	110	8	88	0.444444	0.00993456	0.00993456	0.199398	1			no	no	GTATCTAATTCTCCTGACTGT
ENST00000313244	19	p13.3	Cdc42-interacting protein 4 (Thyroid receptor interacting protein 10) (TRIP-10). [Source:SWISSPROT;Acc:Q15642]	TRIP10	rs1049232	3'	t	1757	g	K	2	37	7	16	0.475891	0.00993764	0.00993764	0.199398	1			no	no	CCAGGACCTATGCACTTTATT
