# Supplementary material for: In silico whole-genome screening for cancer-related single-nucleotide polymorphisms located in human mRNA untranslated regions
Source: BMC Genomics. 2007 Jan 3;8:2. doi: 10.1186/1471-2164-8-2 (PMC1774567; doi:10.1186/1471-2164-8-2)
Supplement: Additional File 2 — Polymerase chain reaction primers for detecting SPARC UTR-SNPs. [file 1471-2164-8-2-S2.xls]

## Sheet: Feuil1
SNP position	Primer sequence (5'-3')	Product size (bp)
1474 (G→A) and 1551 (G→C)	Forward: TGTGGGCTTCCCCAGGTGGCCT	373
	Reverse: CCCTGAGAAGAGCCCTGGTT
1922 (T→G) and 2072 (C→T)	Forward: ACTTTTGGGAGCACGGACTG	621
	Reverse: TGTATAAACATGCCGGTGTGTG
