# Supplementary material for: In silico whole-genome screening for cancer-related single-nucleotide polymorphisms located in human mRNA untranslated regions
Source: BMC Genomics. 2007 Jan 3;8:2. doi: 10.1186/1471-2164-8-2 (PMC1774567; doi:10.1186/1471-2164-8-2)
Supplement: Additional File 3 — Percentages of the different types of simple substitution SNPs. [file 1471-2164-8-2-S3.xls]

## Sheet: Feuil1
	Ambiguity	substitution type	UTR-SNPs	Total UTR-SNPs	% (n=20,304)	Cancer-associated UTR-SNPs	Total cancer-associated UTR-SNPs	% (n=358)	Cancer-associated (positive after permutation test)	Total cancer-associated (positive after permutation test)	% (n=92)
Transversion	K	G→T	831	20304	4.09279	15	358	4.18994	4	92	4.34783
	K	T→G	860	20304	4.23562	14	358	3.91061	8	92	8.69565
	Total K	G↔T			8.32841			8.10056			13.0435
	M	A→C	755	20304	3.71848	11	358	3.07263	3	92	3.26087
	M	C→A	1001	20304	4.93006	7	358	1.95531	2	92	2.17391
	Total M	A↔C			8.64854			5.02793			5.43478
	S	C→G	1271	20304	6.25985	13	358	3.63128	1	92	1.08696
	S	G→C	537	20304	2.6448	14	358	3.91061	6	92	6.52174
	Total S	C↔G			8.90465			7.5419			7.6087
	W	A→T	380	20304	1.87155	8	358	2.23464	2	92	2.17391
	W	T→A	1019	20304	5.01872	16	358	4.46927	5	92	5.43478
	Total W	A↔T			6.89027			6.70391			7.6087
Transition	Y	C→T	5636	20304	27.7581	108	358	30.1676	17	92	18.4783
	Y	T→C	1949	20304	9.59909	45	358	12.5698	15	92	16.3043
	Total Y	C↔T			37.3572			42.7374			34.7826
	R	A→G	2152	20304	10.5989	51	358	14.2458	13	92	14.1304
	R	G→A	3913	20304	19.2721	56	358	15.6425	16	92	17.3913
	Total R	A↔G			29.871			29.8883			31.5217
